# Supplementary material for: (E)-Ethyl 2-cyano-3-[4-(4,5-diphenyl-1H-imidazol-2-yl)phen­yl]acrylate dihydrate
Source: Acta Crystallogr Sect E Struct Rep Online. 2011 Feb 26;67(Pt 3):o707. doi: 10.1107/S1600536811006039 (PMC3052040; doi:10.1107/S1600536811006039)
Supplement: Supplementary file 1 [file e-67-0o707-sup1.cif]

##############################################################################
###                                                                        ###
###        Electronic paper (Acta Crystallographica Section E)             ###
###                                                                        ###
##############################################################################
#                                                                            #
# This CIF contains the data in a paper accepted for publication in Acta     #
# Crystallographica Section E. It conforms to the requirements of Notes      #
# for Authors for Section E, and has been peer reviewed under the auspices   #
# of the IUCr Commission on Journals.                                        #
#                                                                            #
# Full details of the Crystallographic Information File format               #
# are given in the paper "The Crystallographic Information File (CIF):       #
# a New Standard Archive File for Crystallography" by S. R. Hall, F. H.      #
# Allen and I. D. Brown [Acta Cryst. (1991), A47, 655-685].                  #
#                                                                            #
# The current version of the core CIF dictionary is obtainable from          #
# ftp://ftp.iucr.org/pub/cif_core.dic. The current version number is 2.4.    #
#                                                                            #
# Software is freely available for graphical display of the structure(s) in  #
# this CIF.  For information consult the CIF home page http://www.iucr.org/  #
# cif/home.html                                                              #
#                                                                            #
# This file may be used for bona fide research purposes within the           #
# scientific community so long as proper attribution is given to the journal # 
# article from which it was obtained.                                        #
#                                                                            #
##############################################################################
                                             
data_global
_audit_creation_method     SHELXL-97
_journal_date_recd_electronic     2010-11-21
_journal_date_accepted     2011-02-17
_journal_name_full     'Acta Crystallographica, Section E'
_journal_year     2011
_journal_volume     67
_journal_issue      3
_journal_page_first     o707
_journal_page_last     o707
_journal_paper_category     QO
_journal_coeditor_code     PV2361
_publ_contact_author_name     'He-Ping, zeng'
_publ_contact_author_address
;
School of Chemistry and Environment
South China Normal University
Guangzhou 510006
People's Republic of China
;
_publ_contact_author_email     zenghp@scnu.edu.cn
_publ_contact_author_fax     ?
_publ_contact_author_phone     '(+8620) 85212511'
_publ_section_title
;
(<i>E</i>)-Ethyl
2-cyano-3-[4-(4,5-diphenyl-1<i>H</i>-imidazol-2-yl)phenyl]acrylate dihydrate
;
loop_
    _publ_author_name
    _publ_author_address
    'Wei-Xing Liao'
;
School of Chemistry and Environment
South China Normal University
Guangzhou 510006
People's Republic of China
;
    'Yi-Wen Peng'
;
School of Chemistry and Environment
South China Normal University
Guangzhou 510006
People's Republic of China
;
    'Li Yu'
;
School of Chemistry and Environment
South China Normal University
Guangzhou 510006
People's Republic of China
;
    'Xiao-Qing Ning'
;
School of Chemistry and Environment
South China Normal University
Guangzhou 510006
People's Republic of China
;
    'He-Ping Zeng'
;
School of Chemistry and Environment
South China Normal University
Guangzhou 510006
People's Republic of China
;
data_I
_audit_creation_method     SHELXL-97
_chemical_name_systematic
;
(<i>E</i>)-Ethyl
2-cyano-3-[4-(4,5-diphenyl-1<i>H</i>-imidazol-2-yl)phenyl]acrylate dihydrate
;
_chemical_name_common     ?
_chemical_formula_moiety     'C27 H21 N3 O2, 2(H2 O)'
_chemical_formula_sum     'C27 H25 N3 O4'
_chemical_formula_iupac     'C27 H21 N3 O2, 2H2 O'
_chemical_formula_weight     455.50
_chemical_melting_point     ?
_symmetry_cell_setting     triclinic
_symmetry_space_group_name_H-M     'P -1'
_symmetry_space_group_name_Hall     '-P 1'
loop_
    _symmetry_equiv_pos_as_xyz
    'x, y, z'
    '-x, -y, -z'
_cell_length_a     8.4976(16)
_cell_length_b     9.0263(17)
_cell_length_c     16.421(3)
_cell_angle_alpha     83.536(2)
_cell_angle_beta     79.821(2)
_cell_angle_gamma     71.089(2)
_cell_volume     1170.7(4)
_cell_formula_units_Z     2
_cell_measurement_reflns_used     2029
_cell_measurement_theta_min     2.39
_cell_measurement_theta_max     24.20
_cell_measurement_temperature     296(2)
_exptl_crystal_description     block
_exptl_crystal_colour     red
_exptl_crystal_size_max     0.30
_exptl_crystal_size_mid     0.28
_exptl_crystal_size_min     0.24
_exptl_crystal_density_diffrn     1.292
_exptl_crystal_density_meas     ?
_exptl_crystal_density_method     'not measured'
_exptl_crystal_F_000     480
_exptl_absorpt_coefficient_mu     0.088
_exptl_absorpt_correction_type     multi-scan
_exptl_absorpt_process_details     '(<i>SADABS</i>; Sheldrick, 2004)'
_exptl_absorpt_correction_T_min     0.9620
_exptl_absorpt_correction_T_max     0.9694
_exptl_special_details
;
;
_diffrn_ambient_temperature     296(2)
_diffrn_radiation_type     MoK\a
_diffrn_radiation_wavelength     0.71073
_diffrn_radiation_source     'fine-focus sealed tube'
_diffrn_radiation_monochromator     graphite
_diffrn_measurement_device_type     'Bruker APEXII CCD'
_diffrn_measurement_method     '\f and \w'
_diffrn_detector_area_resol_mean     ?
_diffrn_reflns_number     5922
_diffrn_reflns_av_R_equivalents     0.0238
_diffrn_reflns_av_sigmaI/netI     0.0388
_diffrn_reflns_theta_min     2.39
_diffrn_reflns_theta_max     25.00
_diffrn_reflns_theta_full     25.00
_diffrn_measured_fraction_theta_max     0.982
_diffrn_measured_fraction_theta_full     0.982
_diffrn_reflns_limit_h_min     -10
_diffrn_reflns_limit_h_max     10
_diffrn_reflns_limit_k_min     -10
_diffrn_reflns_limit_k_max     5
_diffrn_reflns_limit_l_min     -18
_diffrn_reflns_limit_l_max     19
_diffrn_standards_number     0
_diffrn_standards_interval_count     ?
_diffrn_standards_interval_time     ?
_diffrn_standards_decay_%     ?
_refine_special_details
;
Refinement of <i>F</i>^2^ against ALL reflections. The weighted <i>R</i>-factor
<i>wR</i> and goodness of fit <i>S</i> are based on <i>F</i>^2^, conventional
<i>R</i>-factors <i>R</i> are based on <i>F</i>, with <i>F</i> set to zero for
negative <i>F</i>^2^. The threshold expression of <i>F</i>^2^ >
\s(<i>F</i>^2^) is used only for calculating <i>R</i>-factors(gt) <i>etc</i>.
and is not relevant to the choice of reflections for refinement.
<i>R</i>-factors based on <i>F</i>^2^ are statistically about twice as large
as those based on <i>F</i>, and <i>R</i>- factors based on ALL data will be
even larger.
;
_reflns_number_total     4048
_reflns_number_gt     3010
_reflns_threshold_expression     I>2\s(I)
_refine_ls_structure_factor_coef     Fsqd
_refine_ls_matrix_type     full
_refine_ls_R_factor_all     0.0660
_refine_ls_R_factor_gt     0.0481
_refine_ls_wR_factor_gt     0.1202
_refine_ls_wR_factor_ref     0.1341
_refine_ls_goodness_of_fit_ref     1.034
_refine_ls_restrained_S_all     1.058
_refine_ls_number_reflns     4048
_refine_ls_number_parameters     326
_refine_ls_number_restraints     9
_refine_ls_hydrogen_treatment     mixed
_refine_ls_weighting_scheme     calc
_refine_ls_weighting_details
         'calc w=1/[\s^2^(Fo^2^)+(0.0570P)^2^+0.3479P] where P=(Fo^2^+2Fc^2^)/3'
_atom_sites_solution_hydrogens     geom
_atom_sites_solution_primary     direct
_atom_sites_solution_secondary     difmap
_refine_ls_shift/su_max     0.000
_refine_ls_shift/su_mean     0.000
_refine_diff_density_max     0.312
_refine_diff_density_min     -0.275
_refine_ls_extinction_method     '<i>SHELXL97</i> (Sheldrick, 2008)'
_refine_ls_extinction_coef     0.049(4)
_refine_ls_extinction_expression
                                  'Fc^*^=kFc[1+0.001xFc^2^\l^3^/sin(2\q)]^-1/4^'
loop_
    _atom_type_symbol
    _atom_type_description
    _atom_type_scat_dispersion_real
    _atom_type_scat_dispersion_imag
    _atom_type_scat_source
    'C' 'C' 0.0033 0.0016
                         'International Tables Vol C Tables 4.2.6.8 and 6.1.1.4'
    'H' 'H' 0.0000 0.0000
                         'International Tables Vol C Tables 4.2.6.8 and 6.1.1.4'
    'N' 'N' 0.0061 0.0033
                         'International Tables Vol C Tables 4.2.6.8 and 6.1.1.4'
    'O' 'O' 0.0106 0.0060
                         'International Tables Vol C Tables 4.2.6.8 and 6.1.1.4'
_computing_data_collection     '<i>APEX2</i> (Bruker, 2004)'
_computing_cell_refinement     '<i>SAINT</i> (Bruker, 2004)'
_computing_data_reduction     '<i>SAINT</i> (Bruker, 2004)'
_computing_structure_solution     '<i>SHELXS97</i> (Sheldrick, 2008)'
_computing_structure_refinement     '<i>SHELXL97</i> (Sheldrick, 2008)'
_computing_molecular_graphics     '<i>SHELXTL</i> (Sheldrick, 2008)'
_computing_publication_material     '<i>SHELXL97</i> (Sheldrick, 2008)'
loop_
    _atom_site_type_symbol
    _atom_site_label
    _atom_site_fract_x
    _atom_site_fract_y
    _atom_site_fract_z
    _atom_site_U_iso_or_equiv
    _atom_site_adp_type
    _atom_site_calc_flag
    _atom_site_refinement_flags
    _atom_site_occupancy
    _atom_site_disorder_assembly
    _atom_site_disorder_group
    N N1 0.1176(2) 0.5581(2) 0.34629(10) 0.0461(4) Uani d . 1 . .
    N N2 0.2308(2) 0.30220(19) 0.36163(10) 0.0458(4) Uani d . 1 . .
    C C13 0.2002(3) 0.4368(2) 0.39524(12) 0.0438(5) Uani d . 1 . .
    C C10 0.2495(2) 0.4536(2) 0.47340(12) 0.0426(5) Uani d . 1 . .
    C C22 0.1701(3) 0.2091(2) 0.23943(12) 0.0454(5) Uani d . 1 . .
    C C4 0.4029(3) 0.6126(3) 0.74019(13) 0.0493(5) Uani d . 1 . .
    C C9 0.1825(3) 0.5922(2) 0.51442(13) 0.0476(5) Uani d . 1 . .
    H H9 0.1019 0.6761 0.4923 0.057 Uiso calc R 1 . .
    C C8 0.2336(3) 0.6071(2) 0.58706(13) 0.0499(5) Uani d . 1 . .
    H H8 0.1882 0.7013 0.6131 0.060 Uiso calc R 1 . .
    C C14 0.1657(3) 0.3376(2) 0.28845(12) 0.0445(5) Uani d . 1 . .
    C C7 0.3527(3) 0.4828(2) 0.62223(12) 0.0458(5) Uani d . 1 . .
    O O2 0.4180(3) 0.7169(2) 0.86022(11) 0.0843(6) Uani d . 1 . .
    C C12 0.4155(3) 0.3427(2) 0.58202(14) 0.0535(6) Uani d . 1 . .
    H H12 0.4921 0.2570 0.6055 0.064 Uiso calc R 1 . .
    C C5 0.3509(3) 0.7711(3) 0.70713(14) 0.0532(6) Uani d . 1 . .
    C C11 0.3671(3) 0.3284(2) 0.50880(14) 0.0528(6) Uani d . 1 . .
    H H11 0.4131 0.2345 0.4825 0.063 Uiso calc R 1 . .
    C C15 0.0948(3) 0.4979(2) 0.27737(12) 0.0448(5) Uani d . 1 . .
    C C16 0.0128(3) 0.6002(2) 0.21090(13) 0.0473(5) Uani d . 1 . .
    C C23 0.3001(3) 0.0680(2) 0.24136(13) 0.0533(6) Uani d . 1 . .
    H H23 0.3865 0.0572 0.2715 0.064 Uiso calc R 1 . .
    C C26 0.0437(3) 0.2198(3) 0.19410(15) 0.0570(6) Uani d . 1 . .
    H H26 -0.0445 0.3130 0.1919 0.068 Uiso calc R 1 . .
    C C17 -0.1236(3) 0.7339(2) 0.22837(14) 0.0524(6) Uani d . 1 . .
    H H17 -0.1645 0.7595 0.2831 0.063 Uiso calc R 1 . .
    N N3 0.3101(3) 0.8982(3) 0.68135(14) 0.0735(6) Uani d . 1 . .
    C C3 0.4488(3) 0.5846(3) 0.82517(16) 0.0648(7) Uani d . 1 . .
    C C21 0.0700(3) 0.5658(3) 0.12820(14) 0.0595(6) Uani d . 1 . .
    H H21 0.1614 0.4773 0.1152 0.071 Uiso calc R 1 . .
    C C20 -0.0064(4) 0.6604(3) 0.06561(15) 0.0697(7) Uani d . 1 . .
    H H20 0.0333 0.6353 0.0108 0.084 Uiso calc R 1 . .
    C C27 0.1752(3) -0.0438(3) 0.15516(15) 0.0655(7) Uani d . 1 . .
    H H27 0.1765 -0.1288 0.1275 0.079 Uiso calc R 1 . .
    C C18 -0.1989(3) 0.8292(3) 0.16464(16) 0.0651(7) Uani d . 1 . .
    H H18 -0.2891 0.9191 0.1768 0.078 Uiso calc R 1 . .
    C C25 0.0461(3) 0.0946(3) 0.15209(16) 0.0645(7) Uani d . 1 . .
    H H25 -0.0397 0.1041 0.1218 0.077 Uiso calc R 1 . .
    C C24 0.3018(3) -0.0562(3) 0.19897(15) 0.0636(7) Uani d . 1 . .
    H H24 0.3902 -0.1494 0.2002 0.076 Uiso calc R 1 . .
    O O1 0.5041(3) 0.4573(3) 0.85780(13) 0.1021(8) Uani d . 1 . .
    C C19 -0.1412(4) 0.7919(3) 0.08367(17) 0.0717(7) Uani d . 1 . .
    H H19 -0.1932 0.8554 0.0412 0.086 Uiso calc R 1 . .
    O O1W 0.0015(3) 0.8867(2) 0.38559(12) 0.0792(6) Uani d D 1 . .
    O O2W 0.2110(3) 0.0132(3) 0.44859(16) 0.0886(7) Uani d . 1 . .
    C C1 0.5089(4) 0.8081(4) 0.96681(13) 0.1127(12) Uani d . 1 . .
    H H1A 0.4386 0.9135 0.9565 0.169 Uiso calc R 1 . .
    H H1B 0.6168 0.7918 0.9330 0.169 Uiso calc R 1 . .
    H H1C 0.5229 0.7914 1.0242 0.169 Uiso calc R 1 . .
    C C2 0.4361(4) 0.7061(4) 0.94811(13) 0.1250(14) Uani d RU 1 . .
    H H2A 0.3257 0.7256 0.9813 0.150 Uiso calc R 1 . .
    H H2B 0.5032 0.6002 0.9629 0.150 Uiso calc R 1 . .
    H H2W 0.071(4) 0.931(4) 0.396(2) 0.144(17) Uiso d D 1 . .
    H H1W -0.065(4) 0.952(4) 0.357(2) 0.128(14) Uiso d D 1 . .
    H H3W 0.226(4) 0.101(4) 0.423(2) 0.109(12) Uiso d . 1 . .
    H H4W 0.168(5) 0.031(5) 0.496(3) 0.145(18) Uiso d . 1 . .
    H H1 0.088(3) 0.659(3) 0.3534(15) 0.071(8) Uiso d . 1 . .
    C C6 0.4077(3) 0.4897(3) 0.69979(13) 0.0518(5) Uani d . 1 . .
    H H6 0.4542 0.3924 0.7262 0.062 Uiso calc R 1 . .
loop_
    _atom_site_aniso_label
    _atom_site_aniso_U_11
    _atom_site_aniso_U_22
    _atom_site_aniso_U_33
    _atom_site_aniso_U_12
    _atom_site_aniso_U_13
    _atom_site_aniso_U_23
    N1 0.0584(11) 0.0352(10) 0.0444(10) -0.0135(8) -0.0060(8) -0.0072(8)
    N2 0.0525(10) 0.0375(9) 0.0467(10) -0.0127(8) -0.0049(8) -0.0077(8)
    C13 0.0478(11) 0.0381(11) 0.0446(11) -0.0136(9) -0.0025(9) -0.0054(9)
    C10 0.0469(11) 0.0395(11) 0.0421(11) -0.0152(9) -0.0030(9) -0.0048(9)
    C22 0.0540(12) 0.0395(11) 0.0432(11) -0.0165(10) -0.0012(9) -0.0078(9)
    C4 0.0507(12) 0.0489(13) 0.0483(12) -0.0128(10) -0.0135(10) -0.0018(10)
    C9 0.0506(12) 0.0399(11) 0.0494(12) -0.0075(9) -0.0115(9) -0.0037(9)
    C8 0.0575(13) 0.0401(12) 0.0510(13) -0.0090(10) -0.0125(10) -0.0102(10)
    C14 0.0489(12) 0.0401(11) 0.0441(11) -0.0139(9) -0.0024(9) -0.0083(9)
    C7 0.0507(12) 0.0415(12) 0.0457(12) -0.0146(10) -0.0088(9) -0.0014(9)
    O2 0.1337(17) 0.0820(13) 0.0525(10) -0.0434(12) -0.0331(11) -0.0062(9)
    C12 0.0592(13) 0.0409(12) 0.0558(13) -0.0066(10) -0.0149(11) -0.0013(10)
    C5 0.0589(14) 0.0530(15) 0.0506(13) -0.0149(11) -0.0151(11) -0.0111(11)
    C11 0.0632(14) 0.0361(12) 0.0539(13) -0.0069(10) -0.0080(11) -0.0087(10)
    C15 0.0523(12) 0.0395(11) 0.0428(11) -0.0147(9) -0.0041(9) -0.0067(9)
    C16 0.0584(13) 0.0410(11) 0.0463(12) -0.0192(10) -0.0085(10) -0.0061(9)
    C23 0.0652(14) 0.0421(12) 0.0506(12) -0.0120(11) -0.0081(10) -0.0089(10)
    C26 0.0577(14) 0.0511(13) 0.0651(14) -0.0188(11) -0.0074(11) -0.0126(11)
    C17 0.0606(14) 0.0440(12) 0.0542(13) -0.0170(11) -0.0082(10) -0.0074(10)
    N3 0.0945(17) 0.0497(13) 0.0759(15) -0.0122(12) -0.0292(12) -0.0064(11)
    C3 0.0772(17) 0.0685(17) 0.0583(15) -0.0290(14) -0.0267(13) 0.0015(13)
    C21 0.0755(16) 0.0504(13) 0.0501(13) -0.0155(12) -0.0066(11) -0.0094(11)
    C20 0.103(2) 0.0661(17) 0.0465(14) -0.0301(16) -0.0181(13) -0.0061(12)
    C27 0.0919(19) 0.0530(15) 0.0589(15) -0.0327(14) -0.0016(13) -0.0186(12)
    C18 0.0670(15) 0.0528(14) 0.0757(17) -0.0120(12) -0.0241(13) -0.0028(12)
    C25 0.0711(16) 0.0658(16) 0.0677(16) -0.0316(14) -0.0135(12) -0.0136(13)
    C24 0.0846(18) 0.0405(13) 0.0599(14) -0.0108(12) -0.0067(13) -0.0123(11)
    O1 0.154(2) 0.0779(14) 0.0811(14) -0.0278(14) -0.0646(14) 0.0158(11)
    C19 0.0910(19) 0.0665(17) 0.0666(17) -0.0261(15) -0.0377(15) 0.0044(13)
    O1W 0.1181(17) 0.0475(11) 0.0756(13) -0.0201(11) -0.0391(12) 0.0042(9)
    O2W 0.136(2) 0.0639(13) 0.0736(15) -0.0457(13) -0.0134(14) 0.0031(11)
    C1 0.161(3) 0.132(3) 0.0659(19) -0.063(3) -0.031(2) -0.017(2)
    C2 0.214(4) 0.151(3) 0.0583(18) -0.111(3) -0.053(2) 0.0087(19)
    C6 0.0549(13) 0.0468(12) 0.0518(13) -0.0113(10) -0.0141(10) 0.0015(10)
_geom_special_details
;
All e.s.d.'s (except the e.s.d. in the dihedral angle between two l.s. planes)
are estimated using the full covariance matrix. The cell e.s.d.'s are taken
into account individually in the estimation of e.s.d.'s in distances, angles
and torsion angles; correlations between e.s.d.'s in cell parameters are only
used when they are defined by crystal symmetry. An approximate (isotropic)
treatment of cell e.s.d.'s is used for estimating e.s.d.'s involving l.s.
planes.
;
loop_
    _geom_bond_atom_site_label_1
    _geom_bond_atom_site_label_2
    _geom_bond_site_symmetry_2
    _geom_bond_distance
    _geom_bond_publ_flag
    N1 C13 . 1.357(3) ?
    N1 C15 . 1.378(3) ?
    N1 H1 . 0.88(3) ?
    N2 C13 . 1.321(2) ?
    N2 C14 . 1.373(3) ?
    C13 C10 . 1.456(3) ?
    C10 C9 . 1.391(3) ?
    C10 C11 . 1.393(3) ?
    C22 C26 . 1.385(3) ?
    C22 C23 . 1.391(3) ?
    C22 C14 . 1.471(3) ?
    C4 C6 . 1.342(3) ?
    C4 C5 . 1.427(3) ?
    C4 C3 . 1.487(3) ?
    C9 C8 . 1.373(3) ?
    C9 H9 . 0.9300 ?
    C8 C7 . 1.393(3) ?
    C8 H8 . 0.9300 ?
    C14 C15 . 1.380(3) ?
    C7 C12 . 1.394(3) ?
    C7 C6 . 1.446(3) ?
    O2 C3 . 1.314(3) ?
    O2 C2 . 1.46737 ?
    C12 C11 . 1.369(3) ?
    C12 H12 . 0.9300 ?
    C5 N3 . 1.140(3) ?
    C11 H11 . 0.9300 ?
    C15 C16 . 1.468(3) ?
    C16 C17 . 1.392(3) ?
    C16 C21 . 1.393(3) ?
    C23 C24 . 1.379(3) ?
    C23 H23 . 0.9300 ?
    C26 C25 . 1.381(3) ?
    C26 H26 . 0.9300 ?
    C17 C18 . 1.386(3) ?
    C17 H17 . 0.9300 ?
    C3 O1 . 1.195(3) ?
    C21 C20 . 1.373(3) ?
    C21 H21 . 0.9300 ?
    C20 C19 . 1.374(4) ?
    C20 H20 . 0.9300 ?
    C27 C24 . 1.366(4) ?
    C27 C25 . 1.373(4) ?
    C27 H27 . 0.9300 ?
    C18 C19 . 1.373(4) ?
    C18 H18 . 0.9300 ?
    C25 H25 . 0.9300 ?
    C24 H24 . 0.9300 ?
    C19 H19 . 0.9300 ?
    O1W H2W . 0.86(4) ?
    O1W H1W . 0.834(18) ?
    O2W H3W . 0.89(4) ?
    O2W H4W . 0.81(4) ?
    C1 C2 . 1.3504 ?
    C1 H1A . 0.9600 ?
    C1 H1B . 0.9600 ?
    C1 H1C . 0.9600 ?
    C2 H2A . 0.9700 ?
    C2 H2B . 0.9700 ?
    C6 H6 . 0.9300 ?
loop_
    _geom_angle_atom_site_label_1
    _geom_angle_atom_site_label_2
    _geom_angle_atom_site_label_3
    _geom_angle_site_symmetry_1
    _geom_angle_site_symmetry_3
    _geom_angle
    _geom_angle_publ_flag
    C13 N1 C15 . . 108.19(17) ?
    C13 N1 H1 . . 128.2(16) ?
    C15 N1 H1 . . 123.5(16) ?
    C13 N2 C14 . . 106.65(16) ?
    N2 C13 N1 . . 110.47(18) ?
    N2 C13 C10 . . 124.99(18) ?
    N1 C13 C10 . . 124.53(18) ?
    C9 C10 C11 . . 118.36(19) ?
    C9 C10 C13 . . 121.92(18) ?
    C11 C10 C13 . . 119.73(18) ?
    C26 C22 C23 . . 117.82(19) ?
    C26 C22 C14 . . 122.29(19) ?
    C23 C22 C14 . . 119.80(19) ?
    C6 C4 C5 . . 123.56(19) ?
    C6 C4 C3 . . 118.9(2) ?
    C5 C4 C3 . . 117.5(2) ?
    C8 C9 C10 . . 121.08(19) ?
    C8 C9 H9 . . 119.5 ?
    C10 C9 H9 . . 119.5 ?
    C9 C8 C7 . . 120.76(19) ?
    C9 C8 H8 . . 119.6 ?
    C7 C8 H8 . . 119.6 ?
    N2 C14 C15 . . 109.59(17) ?
    N2 C14 C22 . . 119.24(17) ?
    C15 C14 C22 . . 131.02(19) ?
    C8 C7 C12 . . 117.82(19) ?
    C8 C7 C6 . . 123.33(19) ?
    C12 C7 C6 . . 118.79(19) ?
    C3 O2 C2 . . 117.12 ?
    C11 C12 C7 . . 121.5(2) ?
    C11 C12 H12 . . 119.2 ?
    C7 C12 H12 . . 119.2 ?
    N3 C5 C4 . . 179.3(2) ?
    C12 C11 C10 . . 120.42(19) ?
    C12 C11 H11 . . 119.8 ?
    C10 C11 H11 . . 119.8 ?
    N1 C15 C14 . . 105.09(18) ?
    N1 C15 C16 . . 121.59(18) ?
    C14 C15 C16 . . 133.31(19) ?
    C17 C16 C21 . . 118.1(2) ?
    C17 C16 C15 . . 121.25(19) ?
    C21 C16 C15 . . 120.7(2) ?
    C24 C23 C22 . . 120.5(2) ?
    C24 C23 H23 . . 119.7 ?
    C22 C23 H23 . . 119.7 ?
    C25 C26 C22 . . 121.2(2) ?
    C25 C26 H26 . . 119.4 ?
    C22 C26 H26 . . 119.4 ?
    C18 C17 C16 . . 120.3(2) ?
    C18 C17 H17 . . 119.8 ?
    C16 C17 H17 . . 119.8 ?
    O1 C3 O2 . . 124.4(2) ?
    O1 C3 C4 . . 124.1(2) ?
    O2 C3 C4 . . 111.5(2) ?
    C20 C21 C16 . . 121.1(2) ?
    C20 C21 H21 . . 119.5 ?
    C16 C21 H21 . . 119.5 ?
    C21 C20 C19 . . 120.3(2) ?
    C21 C20 H20 . . 119.9 ?
    C19 C20 H20 . . 119.9 ?
    C24 C27 C25 . . 119.6(2) ?
    C24 C27 H27 . . 120.2 ?
    C25 C27 H27 . . 120.2 ?
    C19 C18 C17 . . 120.5(2) ?
    C19 C18 H18 . . 119.8 ?
    C17 C18 H18 . . 119.8 ?
    C27 C25 C26 . . 120.0(2) ?
    C27 C25 H25 . . 120.0 ?
    C26 C25 H25 . . 120.0 ?
    C27 C24 C23 . . 120.8(2) ?
    C27 C24 H24 . . 119.6 ?
    C23 C24 H24 . . 119.6 ?
    C18 C19 C20 . . 119.8(2) ?
    C18 C19 H19 . . 120.1 ?
    C20 C19 H19 . . 120.1 ?
    H2W O1W H1W . . 107(2) ?
    H3W O2W H4W . . 109(4) ?
    C2 C1 H1A . . 109.5 ?
    C2 C1 H1B . . 109.5 ?
    H1A C1 H1B . . 109.5 ?
    C2 C1 H1C . . 109.5 ?
    H1A C1 H1C . . 109.5 ?
    H1B C1 H1C . . 109.5 ?
    C1 C2 O2 . . 113.40 ?
    C1 C2 H2A . . 108.9 ?
    O2 C2 H2A . . 108.9 ?
    C1 C2 H2B . . 108.9 ?
    O2 C2 H2B . . 108.9 ?
    H2A C2 H2B . . 107.7 ?
    C4 C6 C7 . . 131.0(2) ?
    C4 C6 H6 . . 114.5 ?
    C7 C6 H6 . . 114.5 ?
loop_
    _geom_torsion_atom_site_label_1
    _geom_torsion_atom_site_label_2
    _geom_torsion_atom_site_label_3
    _geom_torsion_atom_site_label_4
    _geom_torsion_site_symmetry_1
    _geom_torsion_site_symmetry_2
    _geom_torsion_site_symmetry_3
    _geom_torsion_site_symmetry_4
    _geom_torsion
    _geom_torsion_publ_flag
    C14 N2 C13 N1 . . . . 0.0(2) ?
    C14 N2 C13 C10 . . . . -179.44(19) ?
    C15 N1 C13 N2 . . . . -0.3(2) ?
    C15 N1 C13 C10 . . . . 179.10(18) ?
    N2 C13 C10 C9 . . . . -165.5(2) ?
    N1 C13 C10 C9 . . . . 15.2(3) ?
    N2 C13 C10 C11 . . . . 14.7(3) ?
    N1 C13 C10 C11 . . . . -164.7(2) ?
    C11 C10 C9 C8 . . . . 1.5(3) ?
    C13 C10 C9 C8 . . . . -178.4(2) ?
    C10 C9 C8 C7 . . . . -0.8(3) ?
    C13 N2 C14 C15 . . . . 0.4(2) ?
    C13 N2 C14 C22 . . . . -175.68(18) ?
    C26 C22 C14 N2 . . . . 145.5(2) ?
    C23 C22 C14 N2 . . . . -30.9(3) ?
    C26 C22 C14 C15 . . . . -29.5(3) ?
    C23 C22 C14 C15 . . . . 154.0(2) ?
    C9 C8 C7 C12 . . . . -1.1(3) ?
    C9 C8 C7 C6 . . . . -178.1(2) ?
    C8 C7 C12 C11 . . . . 2.3(3) ?
    C6 C7 C12 C11 . . . . 179.4(2) ?
    C6 C4 C5 N3 . . . .  -17E1(3)
                                 ?
    C3 C4 C5 N3 . . . .  2E1(3)
                               ?
    C7 C12 C11 C10 . . . . -1.6(3) ?
    C9 C10 C11 C12 . . . . -0.3(3) ?
    C13 C10 C11 C12 . . . . 179.6(2) ?
    C13 N1 C15 C14 . . . . 0.5(2) ?
    C13 N1 C15 C16 . . . . -178.30(18) ?
    N2 C14 C15 N1 . . . . -0.5(2) ?
    C22 C14 C15 N1 . . . . 174.9(2) ?
    N2 C14 C15 C16 . . . . 178.1(2) ?
    C22 C14 C15 C16 . . . . -6.5(4) ?
    N1 C15 C16 C17 . . . . -38.2(3) ?
    C14 C15 C16 C17 . . . . 143.4(2) ?
    N1 C15 C16 C21 . . . . 141.8(2) ?
    C14 C15 C16 C21 . . . . -36.7(4) ?
    C26 C22 C23 C24 . . . . 0.3(3) ?
    C14 C22 C23 C24 . . . . 176.9(2) ?
    C23 C22 C26 C25 . . . . 0.0(3) ?
    C14 C22 C26 C25 . . . . -176.5(2) ?
    C21 C16 C17 C18 . . . . -0.1(3) ?
    C15 C16 C17 C18 . . . . 179.8(2) ?
    C2 O2 C3 O1 . . . . -6.81 ?
    C2 O2 C3 C4 . . . . 171.99 ?
    C6 C4 C3 O1 . . . . 6.8(4) ?
    C5 C4 C3 O1 . . . . -175.1(3) ?
    C6 C4 C3 O2 . . . . -172.1(2) ?
    C5 C4 C3 O2 . . . . 6.0(3) ?
    C17 C16 C21 C20 . . . . -0.4(4) ?
    C15 C16 C21 C20 . . . . 179.7(2) ?
    C16 C21 C20 C19 . . . . 0.2(4) ?
    C16 C17 C18 C19 . . . . 0.8(4) ?
    C24 C27 C25 C26 . . . . -0.8(4) ?
    C22 C26 C25 C27 . . . . 0.3(4) ?
    C25 C27 C24 C23 . . . . 1.1(4) ?
    C22 C23 C24 C27 . . . . -0.8(4) ?
    C17 C18 C19 C20 . . . . -0.9(4) ?
    C21 C20 C19 C18 . . . . 0.4(4) ?
    C3 O2 C2 C1 . . . . 139.63 ?
    C5 C4 C6 C7 . . . . -5.9(4) ?
    C3 C4 C6 C7 . . . . 172.0(2) ?
    C8 C7 C6 C4 . . . . -21.8(4) ?
    C12 C7 C6 C4 . . . . 161.2(2) ?
loop_
    _geom_hbond_atom_site_label_D
    _geom_hbond_atom_site_label_H
    _geom_hbond_atom_site_label_A
    _geom_hbond_site_symmetry_A
    _geom_hbond_distance_DH
    _geom_hbond_distance_HA
    _geom_hbond_distance_DA
    _geom_hbond_angle_DHA
    N1 H1 O1W . 0.88(3) 2.04(3) 2.915(3) 172(2)
    O2W H3W N2 . 0.89(4) 1.98(4) 2.870(3) 173(3)
    C9 H9 O1W . 0.93 2.48 3.338(3) 154
    C6 H6 O1 . 0.93 2.44 2.813(3) 104
    C2 H2B O1 . 0.97 2.27 2.680(3) 105
    O1W H2W O2W 1_565 0.86(4) 1.95(2) 2.789(3) 165(4)
    O1W H1W N3 2_576 0.83(2) 2.24(2) 3.034(3) 159(3)
    O2W H4W O1W 2_566 0.81(4) 2.25(4) 3.041(4) 167(4)
