# Supplementary material for: (E)-Ethyl 2-cyano-3-[4-(4,5-diphenyl-1H-imidazol-2-yl)phen­yl]acrylate dihydrate
Source: Acta Crystallogr Sect E Struct Rep Online. 2011 Feb 26;67(Pt 3):o707. doi: 10.1107/S1600536811006039 (PMC3052040; doi:10.1107/S1600536811006039)
Supplement: Supplementary file 2 [file e-67-0o707-Isup2.hkl]

# 
# h,k,l, Fc-squared, Fo-squared, sigma(Fo-squared) and status flag 
# 
data_I
_shelx_title ' lwx1 in P-1' 
_shelx_refln_list_code          4 
_shelx_F_calc_maximum      157.24 
_exptl_crystal_F_000       533.00 
_reflns_d_resolution_high  0.8409 
 
loop_ 
 _symmetry_equiv_pos_as_xyz 
 'x, y, z' 
 '-x, -y, -z' 
 
_cell_length_a     8.4976 
_cell_length_b     9.0263 
_cell_length_c    16.4206 
_cell_angle_alpha  83.536 
_cell_angle_beta   79.821 
_cell_angle_gamma  71.089 
 
_shelx_F_squared_multiplier     1.000 
 
loop_ 
 _refln_index_h 
 _refln_index_k 
 _refln_index_l 
 _refln_F_squared_calc 
 _refln_F_squared_meas 
 _refln_F_squared_sigma 
 _refln_observed_status 
   1   0   0      314.36      318.99      4.56 o 
   2   0   0       30.31       17.99      0.68 o 
   3   0   0      263.02      222.67      3.81 o 
   4   0   0        0.17        0.18      0.36 o 
   5   0   0      445.92      441.09      7.88 o 
   6   0   0       11.37       16.21      1.20 o 
   7   0   0        0.14        0.71      0.70 o 
   8   0   0        0.54        1.32      1.46 o 
   9   0   0        0.12        1.46      1.76 o 
  -9   1   0        1.06        1.32      1.61 o 
  -8   1   0        3.56        3.81      1.76 o 
  -7   1   0       17.45       15.97      2.49 o 
  -6   1   0      174.71      180.58      3.98 o 
  -5   1   0       98.34      108.64      3.75 o 
  -4   1   0        4.46        4.94      0.58 o 
  -3   1   0      120.82      109.68      2.28 o 
  -2   1   0       98.65      109.49      2.05 o 
  -1   1   0     2485.22     2362.98     38.93 o 
   0   1   0     4486.43     4073.40     96.06 o 
   1   1   0        7.13        7.62      0.59 o 
   2   1   0     7419.43     7762.75    196.96 o 
   3   1   0     1231.19     1163.04     16.38 o 
   4   1   0      513.96      528.84      8.19 o 
   5   1   0       22.42       29.17      1.31 o 
   6   1   0       54.77       68.59      2.32 o 
   7   1   0        1.74        1.37      0.75 o 
   8   1   0       53.41       51.94      2.74 o 
   9   1   0       13.52       10.99      2.34 o 
  -8   2   0        0.01       -1.61      1.46 o 
  -7   2   0        0.72        4.10      1.76 o 
  -6   2   0        9.11       17.18      1.60 o 
  -5   2   0        0.74        5.10      1.02 o 
  -4   2   0       19.49       20.13      1.03 o 
  -3   2   0      325.51      369.28      5.97 o 
  -2   2   0      109.76      107.61      2.50 o 
  -1   2   0      164.57      119.03      2.48 o 
   0   2   0      485.07      475.25      8.35 o 
   1   2   0        1.75        7.76      0.73 o 
   2   2   0     2280.87     2229.64     51.75 o 
   3   2   0      354.27      350.65      9.78 o 
   4   2   0      208.57      223.77      5.15 o 
   5   2   0      425.17      423.53      7.08 o 
   6   2   0       36.48       35.40      3.02 o 
   7   2   0       19.52       24.34      1.73 o 
   8   2   0       10.50       10.15      1.20 o 
   9   2   0        3.23        2.45      1.19 o 
  -8   3   0        0.92       -0.59      1.61 o 
  -7   3   0        5.33        1.17      1.46 o 
  -6   3   0        2.50        5.27      1.76 o 
  -5   3   0       55.88       47.50      2.38 o 
  -4   3   0       25.24       26.75      1.75 o 
  -3   3   0       35.06       35.91      1.40 o 
  -2   3   0     1350.67     1395.68     23.80 o 
  -1   3   0      852.98      866.74     15.01 o 
   0   3   0        0.18        1.39      0.38 o 
   1   3   0      456.65      458.40      8.45 o 
   2   3   0      510.94      470.76     12.22 o 
   3   3   0      225.57      188.53      6.19 o 
   4   3   0        1.46        0.29      0.73 o 
   5   3   0      163.45      180.44      6.76 o 
   6   3   0       65.07       65.39      3.96 o 
   7   3   0       37.65       43.23      3.52 o 
   8   3   0        5.35        2.78      1.61 o 
   9   3   0        0.02       -0.44      1.46 o 
  -7   4   0       21.68       36.18      3.96 o 
  -6   4   0        4.06        2.34      1.61 o 
  -5   4   0       36.58       42.07      5.57 o 
  -4   4   0       56.15       53.65      2.63 o 
  -3   4   0        0.59        1.17      1.03 o 
  -2   4   0       49.45       61.87      3.67 o 
  -1   4   0       81.88       69.76      1.91 o 
   0   4   0       21.67       18.33      1.61 o 
   1   4   0      195.86      213.12      4.70 o 
   2   4   0      206.57      177.66      4.25 o 
   3   4   0      920.56      955.30     23.96 o 
   4   4   0      791.13      743.65     19.66 o 
   5   4   0      168.51      164.26      6.61 o 
   6   4   0       13.98        9.08      1.76 o 
   7   4   0        1.18        0.73      1.32 o 
   8   4   0       10.54        8.93      2.20 o 
   9   4   0        0.25       -1.76      1.32 o 
  -6   5   0        7.40        5.57      2.34 o 
  -5   5   0       72.79       68.60      4.98 o 
  -4   5   0       18.46       12.89      2.49 o 
  -3   5   0      427.74      385.01     13.12 o 
  -2   5   0        5.25        6.59      1.61 o 
  -1   5   0       10.86       15.67      2.05 o 
   0   5   0       26.76       22.13      1.24 o 
   1   5   0      134.10      124.59      4.41 o 
   2   5   0      133.57      140.15      4.26 o 
   3   5   0      155.63      132.82      3.78 o 
   4   5   0        0.09        1.32      1.03 o 
   5   5   0        5.88        4.69      1.46 o 
   6   5   0       21.23       23.00      2.78 o 
   7   5   0        4.36        3.51      1.61 o 
   8   5   0        4.41        2.49      1.61 o 
   9   5   0        5.85        9.52      2.49 o 
  -6   6   0       22.31       34.86      4.25 o 
  -5   6   0        3.56        4.83      2.20 o 
  -4   6   0        7.14        5.27      2.05 o 
  -3   6   0       19.85       18.60      2.93 o 
  -2   6   0       20.33       21.24      2.78 o 
  -1   6   0      145.24      146.95      6.90 o 
   0   6   0       69.42       62.32      4.11 o 
   1   6   0        1.47        3.62      0.81 o 
   2   6   0       71.96       84.28      2.92 o 
   3   6   0      460.12      459.14      9.64 o 
   4   6   0       42.09       49.83      2.38 o 
   5   6   0       71.49       66.71      4.11 o 
   6   6   0       33.58       35.60      3.37 o 
   7   6   0       57.78       59.07      4.40 o 
   8   6   0        1.52       -0.88      1.32 o 
   9   6   0        1.22       -0.29      1.46 o 
  -5   7   0        1.03        2.20      2.05 o 
  -4   7   0        0.11       -0.59      1.46 o 
  -3   7   0      100.91      122.89      7.19 o 
  -2   7   0       62.20       58.34      4.69 o 
  -1   7   0      341.13      336.33     12.51 o 
   0   7   0       16.26       12.89      2.49 o 
   1   7   0      233.39      249.31      9.85 o 
   2   7   0       52.90       51.91      2.39 o 
   3   7   0       43.30       47.35      2.46 o 
   4   7   0      307.22      309.07     14.05 o 
   5   7   0        8.64       10.49      2.71 o 
   6   7   0      195.34      194.28      8.22 o 
   7   7   0        2.22       -0.44      1.17 o 
   8   7   0        6.18        6.88      2.20 o 
   9   7   0       13.76       12.89      2.93 o 
  -3   8   0        0.00       -0.59      1.46 o 
  -2   8   0       41.59       34.73      4.10 o 
  -1   8   0       75.22       54.97      4.84 o 
   0   8   0       36.91       48.94      4.40 o 
   1   8   0       90.43       93.26      5.87 o 
   2   8   0       44.09       40.89      3.96 o 
   3   8   0      262.83      272.94      7.01 o 
   4   8   0       78.93       77.75      3.44 o 
   5   8   0       29.57       29.78      2.38 o 
   6   8   0        6.02        4.09      1.32 o 
   7   8   0       18.59       12.45      2.49 o 
   8   8   0       67.93       70.35      5.28 o 
  -2   9   0        0.68       -0.59      1.61 o 
  -1   9   0       17.44       12.45      2.93 o 
   0   9   0       17.78       17.58      3.37 o 
   1   9   0       14.18       11.86      2.78 o 
   2   9   0       19.63       19.34      3.37 o 
   3   9   0       13.85       11.43      2.64 o 
   4   9   0        5.45        9.81      2.64 o 
   5   9   0        0.02        0.10      0.98 o 
   6   9   0       23.95       31.50      2.74 o 
   7   9   0        0.12       -0.79      1.02 o 
   0  10   0        6.83        6.44      2.64 o 
   1  10   0        3.50        3.51      2.20 o 
   2  10   0        4.00        2.05      1.90 o 
   3  10   0       10.41       17.28      3.52 o 
   4  10   0       36.54       31.35      4.10 o 
   5  10   0        7.47        9.08      2.64 o 
   6  10   0       13.18       15.97      2.22 o 
  -5 -10   1        9.29       14.50      3.22 o 
  -4 -10   1       13.21       10.99      2.78 o 
  -3 -10   1        9.95       12.89      3.22 o 
  -2 -10   1       11.34        6.30      2.34 o 
  -1 -10   1        7.80        8.20      2.93 o 
   0 -10   1        0.75       -0.73      1.61 o 
  -7  -9   1        0.34        1.61      1.76 o 
  -6  -9   1       16.04       16.29      2.12 o 
  -5  -9   1       21.20       23.73      2.27 o 
  -4  -9   1       53.71       47.74      2.85 o 
  -3  -9   1       27.84       29.45      3.66 o 
  -2  -9   1      116.80      127.02      7.33 o 
  -1  -9   1       96.59      104.84      6.60 o 
   0  -9   1      123.34      141.10      8.07 o 
   1  -9   1        4.23        3.51      2.05 o 
   2  -9   1        1.68        0.44      2.05 o 
  -8  -8   1        7.22        9.23      2.64 o 
  -7  -8   1        4.46        5.71      1.54 o 
  -6  -8   1       94.01      100.53      4.25 o 
  -5  -8   1       39.72       42.45      2.79 o 
  -4  -8   1        1.08        1.63      1.05 o 
  -3  -8   1        0.34        0.89      1.10 o 
  -2  -8   1       21.97       22.41      3.08 o 
  -1  -8   1      498.89      508.52     16.81 o 
   0  -8   1       43.46       49.38      4.54 o 
   1  -8   1       22.14       33.99      4.10 o 
   2  -8   1       14.32       13.18      2.93 o 
   3  -8   1        6.93        3.95      2.05 o 
  -9  -7   1        6.28        4.25      2.20 o 
  -8  -7   1        3.53        4.10      2.05 o 
  -7  -7   1        5.74        0.44      1.32 o 
  -6  -7   1       85.12       69.35      4.55 o 
  -5  -7   1        0.02        0.07      1.10 o 
  -4  -7   1       38.99       40.49      2.38 o 
  -3  -7   1        7.11        4.99      1.39 o 
  -2  -7   1        3.56        3.97      1.02 o 
  -1  -7   1      130.38      123.13      6.31 o 
   0  -7   1      147.79      149.57      7.19 o 
   1  -7   1       96.72      114.98      6.45 o 
   2  -7   1      155.63      163.06      8.22 o 
   3  -7   1       10.94        7.18      2.20 o 
   4  -7   1        3.19        5.57      2.34 o 
   5  -7   1        0.76        6.00      2.34 o 
  -9  -6   1        2.91        0.73      1.61 o 
  -8  -6   1        0.11        0.44      1.32 o 
  -7  -6   1        0.06       -1.32      1.03 o 
  -6  -6   1       10.00        7.76      1.90 o 
  -5  -6   1      116.97      118.11      5.72 o 
  -4  -6   1        2.58        4.74      1.17 o 
  -3  -6   1       15.07       11.92      1.29 o 
  -2  -6   1      126.74      125.41      3.76 o 
  -1  -6   1        0.25        0.96      0.60 o 
   0  -6   1       10.85       11.86      2.05 o 
   1  -6   1      198.90      189.40      8.08 o 
   2  -6   1        0.16        1.03      1.32 o 
   3  -6   1       44.09       41.47      3.96 o 
   4  -6   1        0.01        2.34      1.76 o 
   5  -6   1       17.51       19.92      3.37 o 
   6  -6   1       41.86       42.05      4.69 o 
  -9  -5   1        1.71        1.17      1.32 o 
  -8  -5   1        2.70        3.51      1.90 o 
  -7  -5   1        5.77        4.54      1.61 o 
  -6  -5   1       28.78       33.70      3.22 o 
  -5  -5   1       54.93       51.01      3.52 o 
  -4  -5   1        9.45       11.72      1.90 o 
  -3  -5   1      286.90      261.40      6.14 o 
  -2  -5   1       61.15       65.52      2.38 o 
  -1  -5   1       31.17       29.00      1.48 o 
   0  -5   1        1.63        1.49      0.60 o 
   1  -5   1       65.07       63.05      3.96 o 
   2  -5   1       21.52       20.51      2.49 o 
   3  -5   1      263.16      255.17      9.85 o 
   4  -5   1        6.32        1.46      1.46 o 
   5  -5   1        5.26        7.76      2.20 o 
   6  -5   1        1.59        2.49      1.76 o 
  -9  -4   1       11.89        9.67      2.49 o 
  -8  -4   1        0.13        1.46      1.46 o 
  -7  -4   1        2.56        7.47      2.05 o 
  -6  -4   1        2.03        3.51      1.46 o 
  -5  -4   1        5.73        7.47      1.61 o 
  -4  -4   1      406.67      363.68     11.08 o 
  -3  -4   1       52.31       64.37      3.23 o 
  -2  -4   1      180.99      237.33     15.82 o 
  -1  -4   1      484.03      474.32      9.05 o 
   0  -4   1      461.07      427.42     12.08 o 
   1  -4   1      505.19      465.85      8.82 o 
   2  -4   1        0.97        1.58      0.44 o 
   3  -4   1        1.51        3.81      1.32 o 
   4  -4   1       68.36       71.11      4.54 o 
   5  -4   1        4.41        7.47      2.05 o 
   6  -4   1        0.12        0.73      1.46 o 
   7  -4   1        3.82        1.32      1.46 o 
  -9  -3   1        5.16        3.08      1.90 o 
  -8  -3   1        0.58        1.17      1.46 o 
  -7  -3   1      100.99      106.19      5.57 o 
  -6  -3   1        0.03        0.73      1.03 o 
  -5  -3   1      221.00      216.52      7.80 o 
  -4  -3   1       32.93       37.23      2.64 o 
  -3  -3   1       56.36       54.42      2.79 o 
  -2  -3   1      117.43      114.08      4.12 o 
  -1  -3   1      173.66      178.04      3.90 o 
   0  -3   1     1438.42     1502.83     25.42 o 
   1  -3   1      344.57      359.73      7.25 o 
   2  -3   1       15.09       14.55      1.39 o 
   3  -3   1      554.74      542.31     10.23 o 
   4  -3   1        1.14        1.03      0.67 o 
   5  -3   1        1.46        0.22      0.72 o 
   6  -3   1       14.91       15.09      2.49 o 
   7  -3   1        0.00        3.51      1.76 o 
   8  -3   1        0.15       -0.44      1.46 o 
  -9  -2   1        6.09       12.01      2.64 o 
  -8  -2   1       13.66       15.27      2.70 o 
  -7  -2   1        3.84        6.64      0.99 o 
  -6  -2   1       41.82       38.03      1.68 o 
  -5  -2   1      976.85      962.14     16.01 o 
  -4  -2   1       18.92       25.90      1.45 o 
  -3  -2   1      929.78      923.44     16.45 o 
  -2  -2   1     6047.65     5640.21    128.64 o 
  -1  -2   1      333.98      341.06      6.31 o 
   0  -2   1     2232.01     2198.47     36.40 o 
   1  -2   1       79.44       86.76      2.08 o 
   2  -2   1       16.46       13.45      1.39 o 
   3  -2   1      727.13      781.40     11.51 o 
   4  -2   1       45.61       53.20      2.63 o 
   5  -2   1       57.25       54.96      1.84 o 
   6  -2   1       93.19       87.70      4.99 o 
   7  -2   1        6.23       10.84      2.20 o 
   8  -2   1        6.11        4.98      1.90 o 
  -8  -1   1        1.60        1.61      0.85 o 
  -7  -1   1       53.59       61.69      2.25 o 
  -6  -1   1        0.35        0.81      0.62 o 
  -5  -1   1      381.12      336.59      5.93 o 
  -4  -1   1      883.24      794.81     16.93 o 
  -3  -1   1       57.97       53.16      1.42 o 
  -2  -1   1    20587.30    21771.04    961.26 o 
  -1  -1   1      180.10      146.95      2.99 o 
   0  -1   1     4584.44     4641.74     97.14 o 
   1  -1   1     3216.06     3281.48     94.62 o 
   2  -1   1      616.41      600.41      8.75 o 
   3  -1   1      328.05      363.02      5.76 o 
   4  -1   1       29.48       28.58      1.15 o 
   5  -1   1       10.43       12.00      0.92 o 
   6  -1   1       43.40       46.03      1.83 o 
   7  -1   1       13.99       14.65      2.34 o 
   8  -1   1       35.34       35.31      3.52 o 
   9  -1   1        2.67        1.46      1.76 o 
  -8   0   1        2.07        1.32      1.46 o 
  -7   0   1      115.08      114.59      3.64 o 
  -6   0   1       37.26       40.16      2.04 o 
  -5   0   1       51.11       46.27      2.72 o 
  -4   0   1      395.25      378.14      6.20 o 
  -3   0   1      539.02      492.80     10.35 o 
  -2   0   1    22302.42    23156.47    697.58 o 
  -1   0   1       16.56       20.43      0.53 o 
   1   0   1      719.46      679.24     15.91 o 
   2   0   1       55.32       66.98      1.35 o 
   3   0   1      195.69      205.34      3.54 o 
   4   0   1      166.12      173.80      3.31 o 
   5   0   1      320.44      360.42      6.18 o 
   6   0   1       10.80       15.37      1.13 o 
   7   0   1        1.83        4.10      1.04 o 
   8   0   1       19.52       16.99      2.64 o 
   9   0   1        2.27        2.64      1.76 o 
  -8   1   1       52.26       54.07      4.25 o 
  -7   1   1       14.57       18.96      2.27 o 
  -6   1   1        4.71        7.22      0.96 o 
  -5   1   1        6.82        4.53      0.79 o 
  -4   1   1      138.22      141.70      2.96 o 
  -3   1   1      261.56      258.32      5.56 o 
  -2   1   1      976.61      964.94     14.62 o 
  -1   1   1     1101.65     1031.90     25.05 o 
   0   1   1        6.51       10.40      0.73 o 
   1   1   1      381.41      435.48     10.58 o 
   2   1   1      143.72      146.68      3.32 o 
   3   1   1      152.98      160.54      3.59 o 
   4   1   1      153.71      120.25      2.54 o 
   5   1   1        0.37        0.01      0.52 o 
   6   1   1        3.95        1.83      0.64 o 
   7   1   1       19.96       19.82      1.38 o 
   8   1   1        0.25       -0.30      0.81 o 
   9   1   1        6.90        7.45      1.50 o 
  -8   2   1       11.42       13.48      2.64 o 
  -7   2   1        8.36        2.20      1.46 o 
  -6   2   1       18.57       26.11      1.91 o 
  -5   2   1       48.41       52.49      2.38 o 
  -4   2   1       73.08       63.76      2.15 o 
  -3   2   1       32.21       35.32      1.76 o 
  -2   2   1       86.68       80.54      2.50 o 
  -1   2   1      672.43      682.67     17.59 o 
   0   2   1     1984.00     1920.97     31.91 o 
   1   2   1     5626.46     5656.81    128.42 o 
   2   2   1      175.04      176.34      5.31 o 
   3   2   1     2028.43     1972.78     46.35 o 
   4   2   1       47.40       48.92      1.86 o 
   5   2   1       70.78       60.72      1.88 o 
   6   2   1        0.86        1.13      0.53 o 
   7   2   1        0.29       -0.37      0.58 o 
   8   2   1        0.73        0.40      0.88 o 
   9   2   1        0.26        1.44      1.02 o 
  -8   3   1        2.61        1.03      1.90 o 
  -7   3   1        6.00        4.10      1.90 o 
  -6   3   1       35.29       51.71      2.69 o 
  -5   3   1       28.17       40.89      4.62 o 
  -4   3   1        1.87        1.17      1.10 o 
  -3   3   1       10.21        8.35      1.61 o 
  -2   3   1      188.99      171.86      6.33 o 
  -1   3   1      994.23     1029.06     26.23 o 
   0   3   1       11.05       10.26      1.17 o 
   1   3   1       74.38       80.23      3.67 o 
   2   3   1     2773.49     2749.48     63.62 o 
   3   3   1     3554.62     3275.67     76.01 o 
   4   3   1       68.91       60.88      3.23 o 
   5   3   1      140.12      152.60      6.02 o 
   6   3   1       16.05       10.69      2.05 o 
   7   3   1        0.00       -1.17      0.88 o 
   8   3   1        7.63        3.37      1.61 o 
   9   3   1        1.77        1.32      1.61 o 
  10   3   1        1.90       -0.88      1.61 o 
  -7   4   1        0.60       -0.88      1.61 o 
  -6   4   1        0.01        0.88      1.61 o 
  -5   4   1      165.55      167.02      5.18 o 
  -4   4   1       15.97       19.51      1.71 o 
  -3   4   1       79.77       74.65      4.25 o 
  -2   4   1       31.69       24.33      2.34 o 
  -1   4   1      199.96      192.32      7.06 o 
   0   4   1       80.13      106.59      4.33 o 
   1   4   1       78.52       72.21      3.23 o 
   2   4   1        7.22        4.37      0.73 o 
   3   4   1      219.12      196.14      6.48 o 
   4   4   1      311.29      275.01      8.85 o 
   5   4   1      109.02       98.33      4.70 o 
   6   4   1       14.90       19.63      2.49 o 
   7   4   1       17.22       15.67      2.49 o 
   8   4   1        0.41        1.32      1.32 o 
   9   4   1        1.05        0.44      1.32 o 
  10   4   1        1.07        0.15      1.90 o 
  -6   5   1        0.68        1.17      1.76 o 
  -5   5   1      108.52       87.26      5.72 o 
  -4   5   1       24.09       23.88      3.08 o 
  -3   5   1      102.79       99.75      5.57 o 
  -2   5   1        1.69        2.20      1.17 o 
  -1   5   1       26.17       15.82      2.20 o 
   0   5   1      102.17      106.79      5.80 o 
   1   5   1      207.11      239.48      5.34 o 
   2   5   1      241.03      230.12      5.32 o 
   3   5   1      411.01      400.95     11.52 o 
   4   5   1      258.91      258.92      8.54 o 
   5   5   1       14.31       13.48      2.05 o 
   6   5   1       34.22       29.60      2.93 o 
   7   5   1        0.03       -0.15      1.17 o 
   8   5   1        0.01        1.03      1.32 o 
   9   5   1        1.34       -0.59      1.46 o 
  -6   6   1        4.90        6.88      2.49 o 
  -5   6   1        0.89        1.46      1.90 o 
  -4   6   1       25.51       24.32      3.37 o 
  -3   6   1       52.05       54.37      4.40 o 
  -2   6   1       55.53       42.21      3.66 o 
  -1   6   1      188.32      159.40      7.20 o 
   0   6   1      131.83      111.86      5.73 o 
   1   6   1       25.49       23.88      2.64 o 
   2   6   1      117.33      142.30      8.66 o 
   3   6   1       10.69        8.71      1.25 o 
   4   6   1      588.95      542.28     15.39 o 
   5   6   1        0.95       -0.44      0.88 o 
   6   6   1       35.72       34.87      3.37 o 
   7   6   1       48.24       48.51      3.96 o 
   8   6   1       11.66       17.72      2.93 o 
   9   6   1        0.12        1.76      1.61 o 
  -5   7   1        0.98        1.61      2.05 o 
  -4   7   1       34.59       30.47      4.10 o 
  -3   7   1       63.49       47.64      4.54 o 
  -2   7   1        3.49        3.66      1.76 o 
  -1   7   1      849.62      858.27     25.21 o 
   0   7   1       14.42       17.14      2.78 o 
   1   7   1       28.80       25.93      3.08 o 
   2   7   1       90.59       98.36      3.35 o 
   3   7   1       31.30       25.75      1.83 o 
   4   7   1      207.57      202.98      5.69 o 
   5   7   1        0.67       -0.15      1.17 o 
   6   7   1       21.35       20.95      2.78 o 
   7   7   1        9.82       10.11      2.34 o 
   8   7   1        1.27        1.46      1.61 o 
   9   7   1        2.14        0.88      1.46 o 
  -3   8   1        1.84        0.88      1.76 o 
  -2   8   1       27.45       29.45      3.81 o 
  -1   8   1        0.00        0.29      1.61 o 
   0   8   1        1.99        0.88      1.76 o 
   1   8   1      374.30      399.15     14.28 o 
   2   8   1       44.49       43.08      3.96 o 
   3   8   1        3.63        1.46      1.46 o 
   4   8   1        0.18        0.68      1.32 o 
   5   8   1        7.06        6.82      1.33 o 
   6   8   1       11.96       13.35      4.25 o 
   7   8   1        3.70        3.51      1.90 o 
   8   8   1        2.36        0.29      1.61 o 
  -2   9   1       12.86       16.26      3.52 o 
  -1   9   1        0.20        0.73      1.76 o 
   0   9   1        1.56        5.42      2.20 o 
   1   9   1        0.52       -2.20      1.46 o 
   2   9   1       10.06       10.40      2.64 o 
   3   9   1       39.84       43.52      4.25 o 
   4   9   1       52.69       56.86      4.69 o 
   5   9   1       20.83       27.48      3.88 o 
   6   9   1        6.35        7.28      1.62 o 
   7   9   1        0.28        0.25      1.19 o 
   0  10   1       15.25       17.28      3.66 o 
   1  10   1       15.17       14.94      3.22 o 
   2  10   1        1.68       -0.15      1.61 o 
   3  10   1        0.20        0.73      1.76 o 
   4  10   1       18.38       16.85      3.52 o 
   5  10   1       16.13       18.90      3.52 o 
   6  10   1       24.78       30.79      3.44 o 
  -5 -10   2       12.07       10.25      2.64 o 
  -4 -10   2        1.88        3.08      2.05 o 
  -3 -10   2       17.69       18.31      3.37 o 
  -2 -10   2        2.51        3.66      2.05 o 
  -1 -10   2        0.20       -0.29      1.76 o 
   0 -10   2        6.13        8.35      2.78 o 
  -7  -9   2        0.92       -0.29      1.61 o 
  -6  -9   2       35.40       38.24      3.96 o 
  -5  -9   2       25.11       21.72      2.18 o 
  -4  -9   2       21.39       20.35      2.11 o 
  -3  -9   2      171.49      188.45      8.95 o 
  -2  -9   2       43.37       46.89      4.54 o 
  -1  -9   2       58.83       61.11      5.13 o 
   0  -9   2       74.56       81.79      6.01 o 
   1  -9   2       13.14        7.47      2.78 o 
   2  -9   2        1.20        2.93      2.20 o 
  -8  -8   2       53.20       59.79      5.13 o 
  -7  -8   2        3.23        3.22      1.76 o 
  -6  -8   2       17.70       12.78      1.81 o 
  -5  -8   2       49.59       43.28      3.81 o 
  -4  -8   2        0.05       -0.22      0.81 o 
  -3  -8   2       47.84       52.67      5.06 o 
  -2  -8   2       40.80       47.48      4.25 o 
  -1  -8   2       12.12       11.72      2.49 o 
   0  -8   2       66.88       68.01      5.13 o 
   1  -8   2      115.96      123.64      7.19 o 
   2  -8   2        0.78        2.78      2.05 o 
   3  -8   2        1.05        0.59      1.76 o 
  -8  -7   2        1.50        0.88      1.46 o 
  -7  -7   2        0.83       -0.73      1.17 o 
  -6  -7   2       19.04       18.21      1.96 o 
  -5  -7   2       39.84       40.92      5.71 o 
  -4  -7   2        8.33        9.29      1.40 o 
  -3  -7   2       45.16       45.32      2.86 o 
  -1  -7   2      454.39      434.67     14.31 o 
   0  -7   2       21.82       22.71      3.08 o 
   1  -7   2       94.06       97.82      6.01 o 
   2  -7   2       76.45       63.33      5.13 o 
   3  -7   2        3.11       -1.32      1.61 o 
   4  -7   2       43.17       52.16      4.98 o 
   5  -7   2        0.09       -0.73      1.61 o 
  -9  -6   2        1.93       -0.29      1.61 o 
  -8  -6   2        0.11        0.44      1.46 o 
  -7  -6   2        9.21        9.96      2.34 o 
  -6  -6   2       21.54       14.36      2.49 o 
  -5  -6   2       66.10       73.89      4.54 o 
  -4  -6   2       20.24       21.76      1.76 o 
  -3  -6   2       71.02       79.12      3.96 o 
  -2  -6   2       14.00       11.12      1.46 o 
  -1  -6   2      167.87      162.71      4.47 o 
   0  -6   2       11.43       12.90      1.19 o 
   1  -6   2       47.86       54.82      4.25 o 
   2  -6   2       19.09       18.16      2.78 o 
   3  -6   2       32.21       29.30      3.52 o 
   4  -6   2       44.42       41.03      4.25 o 
   5  -6   2        3.61       10.98      2.78 o 
   6  -6   2        0.00       -0.15      1.61 o 
  -9  -5   2        0.94       -0.29      1.46 o 
  -8  -5   2        4.33        5.57      2.05 o 
  -7  -5   2       13.45       10.84      2.34 o 
  -6  -5   2        1.16       -0.88      0.88 o 
  -5  -5   2        1.13        0.73      1.03 o 
  -4  -5   2        1.71        3.22      1.17 o 
  -3  -5   2       10.61       10.80      1.61 o 
  -2  -5   2      253.85      226.96      9.13 o 
  -1  -5   2        2.30        3.79      1.24 o 
   0  -5   2        0.26        0.41      0.49 o 
   1  -5   2      125.14      125.01      3.45 o 
   2  -5   2       71.90       74.49      4.55 o 
   3  -5   2       99.18      103.70      5.72 o 
   4  -5   2       15.79       20.07      2.93 o 
   5  -5   2       61.16       59.80      4.84 o 
   6  -5   2        6.70        9.67      2.64 o 
  -9  -4   2        0.76        3.95      1.90 o 
  -8  -4   2       10.55       17.58      2.93 o 
  -7  -4   2        0.02        0.29      1.17 o 
  -6  -4   2       60.24       75.20      4.54 o 
  -5  -4   2       23.66       26.52      2.64 o 
  -4  -4   2      305.47      326.73     10.17 o 
  -3  -4   2       40.56       34.59      2.35 o 
  -2  -4   2       40.14       43.72      1.76 o 
  -1  -4   2      467.35      491.13      9.42 o 
   0  -4   2        0.14       -0.46      0.38 o 
   1  -4   2        4.41        4.79      0.88 o 
   2  -4   2       85.45      100.42      2.79 o 
   3  -4   2        6.19        8.79      1.90 o 
   4  -4   2       33.68       45.72      3.66 o 
   5  -4   2       44.07       34.44      3.37 o 
   6  -4   2        3.34        4.54      1.90 o 
   7  -4   2        0.14       -0.15      1.61 o 
  -9  -3   2        0.39       -1.98      1.32 o 
  -8  -3   2        0.43        1.04      1.13 o 
  -7  -3   2        0.86       -0.44      0.88 o 
  -6  -3   2       24.37       24.95      3.22 o 
  -5  -3   2       17.84       16.16      1.50 o 
  -4  -3   2      286.67      270.03      8.70 o 
  -3  -3   2        4.80        4.54      1.03 o 
  -2  -3   2      629.63      577.09     10.66 o 
  -1  -3   2        0.33        0.61      0.37 o 
   0  -3   2       35.99       39.33      3.15 o 
   1  -3   2     1162.51     1145.81     19.75 o 
   2  -3   2       74.83       82.96      2.31 o 
   3  -3   2      204.53      231.70      5.09 o 
   4  -3   2       88.27      108.81      5.72 o 
   5  -3   2       34.87       36.78      3.22 o 
   6  -3   2        0.61        1.17      1.32 o 
   7  -3   2        1.97       -0.15      1.32 o 
   8  -3   2        8.25        6.44      2.20 o 
  -9  -2   2        0.10        2.45      2.78 o 
  -8  -2   2       18.94       18.41      4.47 o 
  -7  -2   2       87.59       85.24      2.71 o 
  -6  -2   2      110.64      108.67      2.86 o 
  -5  -2   2      541.00      541.69     16.50 o 
  -4  -2   2     1015.16      961.02     17.44 o 
  -3  -2   2      293.03      238.56      7.39 o 
  -2  -2   2     1520.25     1564.46     36.93 o 
  -1  -2   2     9738.95     9963.09    162.14 o 
   0  -2   2       30.62       42.47      1.34 o 
   1  -2   2     2754.93     2721.66     45.00 o 
   2  -2   2      221.88      228.96      4.70 o 
   3  -2   2      442.79      451.04     11.10 o 
   4  -2   2      580.74      586.68      9.13 o 
   5  -2   2       71.10       79.91      3.15 o 
   6  -2   2        0.09       -0.59      1.03 o 
   7  -2   2       13.13       11.43      2.34 o 
   8  -2   2        0.30        0.88      1.46 o 
  -8  -1   2        6.40        9.79      1.60 o 
  -7  -1   2      137.76      131.56      3.49 o 
  -6  -1   2      253.36      229.91      4.69 o 
  -5  -1   2        0.14        0.24      0.49 o 
  -4  -1   2      336.85      328.00      7.09 o 
  -3  -1   2      145.33      151.66      2.87 o 
  -2  -1   2    24723.88    24959.96    856.13 o 
  -1  -1   2       37.95       22.75      0.95 o 
   0  -1   2      309.46      306.72      5.50 o 
   1  -1   2     1373.43     1353.63     57.94 o 
   2  -1   2      925.52      940.53     16.17 o 
   3  -1   2       69.54       93.46      3.81 o 
   4  -1   2      106.38      100.58      2.73 o 
   5  -1   2        4.56        4.44      0.64 o 
   6  -1   2        1.58        2.00      1.10 o 
   7  -1   2        1.70        1.17      1.32 o 
   8  -1   2        0.19        0.73      1.32 o 
   9  -1   2        0.56       -0.15      1.32 o 
  -8   0   2       35.17       43.37      3.96 o 
  -7   0   2        2.47        2.44      0.99 o 
  -6   0   2        7.69        6.09      0.90 o 
  -5   0   2       36.28       44.23      1.63 o 
  -4   0   2     1729.20     1722.97     24.24 o 
  -3   0   2       17.93        8.28      0.62 o 
  -2   0   2     1451.02     1549.36     21.35 o 
  -1   0   2      790.61      759.46     13.46 o 
   0   0   2     2455.76     2535.38     41.95 o 
   1   0   2      135.08      104.16      2.14 o 
   2   0   2      845.99      756.48     10.65 o 
   3   0   2      645.56      567.07      8.40 o 
   4   0   2       76.81       75.69      2.21 o 
   5   0   2      107.52      105.97      2.56 o 
   6   0   2       74.61       71.93      2.21 o 
   7   0   2      103.86      128.14      4.20 o 
   8   0   2        0.22        0.02      0.81 o 
   9   0   2        0.25        0.59      1.46 o 
  -7   1   2       13.55       10.32      1.90 o 
  -6   1   2       24.35       35.95      2.06 o 
  -5   1   2       20.91       23.34      1.44 o 
  -4   1   2       19.23       19.20      1.04 o 
  -3   1   2      367.77      380.00      6.05 o 
  -2   1   2     1710.88     1626.24     22.44 o 
  -1   1   2      949.18      893.37     21.79 o 
   0   1   2       62.23       63.65      1.47 o 
   1   1   2      640.72      619.92     14.69 o 
   2   1   2      193.22      172.26      3.55 o 
   3   1   2     2010.54     1949.64     39.07 o 
   4   1   2      178.87      160.65      3.14 o 
   5   1   2       20.02       13.27      1.40 o 
   6   1   2       33.57       41.65      3.12 o 
   7   1   2        0.25        0.43      0.77 o 
   8   1   2       30.04       33.74      2.56 o 
   9   1   2        6.32        6.86      1.90 o 
  -8   2   2        2.11        2.34      1.76 o 
  -7   2   2       11.40       13.41      1.71 o 
  -6   2   2        3.71        1.10      0.93 o 
  -5   2   2       33.67       33.93      1.97 o 
  -4   2   2      337.30      377.51      6.38 o 
  -3   2   2      818.64      852.61     12.51 o 
  -2   2   2     1109.14     1188.06     20.16 o 
  -1   2   2       64.56       60.78      2.64 o 
   0   2   2      496.08      472.98     11.24 o 
   1   2   2     2009.21     2090.40     48.02 o 
   2   2   2     4616.10     4516.23    103.17 o 
   3   2   2      475.71      428.80     11.45 o 
   4   2   2      358.87      338.77      6.95 o 
   5   2   2      116.05      118.74      3.52 o 
   6   2   2       23.09       25.47      4.03 o 
   7   2   2        7.85        8.77      1.29 o 
   8   2   2        1.13        0.81      0.83 o 
   9   2   2        0.03        0.15      0.93 o 
  -8   3   2        0.70        0.59      1.61 o 
  -7   3   2       38.32       47.76      4.10 o 
  -6   3   2       23.92       20.53      1.86 o 
  -5   3   2       48.36       36.34      2.17 o 
  -4   3   2        9.49        7.62      1.14 o 
  -3   3   2        1.24        0.59      0.88 o 
  -2   3   2      132.87      172.05      6.32 o 
  -1   3   2       11.59        9.38      1.32 o 
   0   3   2     1653.31     1618.94     27.20 o 
   1   3   2      659.80      677.99     12.05 o 
   2   3   2     1457.15     1340.08     31.78 o 
   3   3   2        2.28        4.25      0.88 o 
   4   3   2      101.57       95.72      4.26 o 
   5   3   2       81.01       93.88      4.55 o 
   6   3   2       20.10       16.70      2.20 o 
   7   3   2       16.99       13.48      2.20 o 
   8   3   2       59.50       63.46      4.54 o 
   9   3   2        0.06       -0.15      1.32 o 
  10   3   2        1.23        0.88      1.90 o 
  -7   4   2       49.26       35.75      3.96 o 
  -6   4   2       39.17       38.24      3.81 o 
  -5   4   2       82.03       75.69      8.28 o 
  -4   4   2        5.06        2.68      1.10 o 
  -3   4   2       15.11       12.45      2.05 o 
  -2   4   2      313.34      300.97     10.02 o 
  -1   4   2      132.35      121.34      5.14 o 
   0   4   2      280.87      336.31      6.45 o 
   1   4   2       24.53       26.75      1.22 o 
   2   4   2      446.20      401.22     10.82 o 
   3   4   2       27.16       19.93      1.76 o 
   4   4   2       63.05       57.34      3.23 o 
   5   4   2       99.91       98.46      4.70 o 
   6   4   2       28.86       29.89      2.93 o 
   7   4   2        5.13        2.05      1.46 o 
   8   4   2        2.90        3.22      1.76 o 
   9   4   2        6.43        6.88      2.20 o 
  10   4   2        3.39        5.27      2.20 o 
  -6   5   2        1.41        2.20      1.76 o 
  -5   5   2        0.53        1.85      1.19 o 
  -4   5   2        0.14        1.46      1.46 o 
  -3   5   2      251.52      242.90      9.56 o 
  -2   5   2        2.55        3.95      1.61 o 
  -1   5   2        2.44        2.64      1.17 o 
   0   5   2      167.89      177.81      4.00 o 
   1   5   2       34.28       35.47      1.57 o 
   2   5   2      694.87      712.43     13.31 o 
   3   5   2        8.62        4.39      1.03 o 
   4   5   2      162.50      146.63      5.73 o 
   5   5   2      392.69      357.20     11.36 o 
   6   5   2       17.95       14.94      2.34 o 
   7   5   2        2.20        2.05      1.32 o 
   8   5   2        0.00       -0.59      1.17 o 
   9   5   2        7.49        6.59      2.34 o 
  -5   6   2       16.71       18.02      3.22 o 
  -4   6   2       50.77       36.05      3.96 o 
  -3   6   2      458.60      429.24     14.89 o 
  -2   6   2       35.26       33.56      3.52 o 
  -1   6   2       50.14       59.22      4.10 o 
   0   6   2      436.74      479.08     15.20 o 
   1   6   2       96.38       88.29      2.79 o 
   2   6   2      644.60      676.29     23.94 o 
   3   6   2        5.46        8.73      1.16 o 
   4   6   2        9.84       13.33      1.90 o 
   5   6   2       99.12       96.52      4.99 o 
   6   6   2      162.74      164.14      7.19 o 
   7   6   2      180.04      176.48      7.93 o 
   8   6   2       22.63       25.05      3.37 o 
   9   6   2       11.84       14.50      3.08 o 
  -4   7   2       36.53       37.95      4.40 o 
  -3   7   2       21.53       12.89      2.78 o 
  -2   7   2        2.74        3.51      1.90 o 
  -1   7   2        0.01        1.46      1.61 o 
   0   7   2      314.29      304.34     11.33 o 
   1   7   2      319.12      293.52     10.89 o 
   2   7   2      334.97      336.62     11.78 o 
   3   7   2        0.08        0.50      0.70 o 
   4   7   2        6.40        5.96      1.19 o 
   5   7   2       82.95       78.45      4.55 o 
   6   7   2       43.73       46.60      3.66 o 
   7   7   2        0.00        0.88      1.32 o 
   8   7   2       38.56       34.72      3.81 o 
   9   7   2       39.22       38.53      4.25 o 
  -3   8   2        0.24        0.29      1.76 o 
  -2   8   2        3.83        5.27      2.05 o 
  -1   8   2       73.70       77.84      5.57 o 
   0   8   2       22.76       23.59      3.22 o 
   1   8   2       13.52       13.33      2.78 o 
   2   8   2      113.97      111.19      6.31 o 
   3   8   2        0.80        0.59      1.32 o 
   4   8   2      157.56      149.06      4.79 o 
   5   8   2        8.87       12.78      2.20 o 
   6   8   2        0.02        0.00      1.32 o 
   7   8   2       24.45       25.34      3.37 o 
   8   8   2       30.13       33.11      3.96 o 
  -2   9   2        2.12        4.83      2.20 o 
  -1   9   2        4.69        4.54      2.20 o 
   0   9   2       16.88       15.97      3.22 o 
   1   9   2        1.40        0.73      1.61 o 
   2   9   2       41.53       34.58      4.10 o 
   3   9   2        0.83        2.49      1.76 o 
   4   9   2        1.04       -0.44      1.32 o 
   5   9   2       16.45       16.82      2.34 o 
   6   9   2       39.67       38.57      3.22 o 
   7   9   2        1.72        1.66      1.23 o 
   0  10   2        1.29        2.20      1.90 o 
   1  10   2       16.47       21.39      3.81 o 
   2  10   2       20.87       16.85      3.52 o 
   3  10   2       20.01       18.60      3.52 o 
   4  10   2       39.61       42.78      4.69 o 
   5  10   2        1.05        2.93      1.90 o 
   6  10   2       11.62       14.06      3.22 o 
  -5 -10   3        4.24        3.22      2.05 o 
  -4 -10   3       17.74       26.95      3.81 o 
  -3 -10   3       13.45        8.35      2.64 o 
  -2 -10   3      196.57      210.49     10.13 o 
  -1 -10   3       44.93       40.88      4.69 o 
  -6  -9   3       30.62       33.84      3.81 o 
  -5  -9   3       13.64       14.78      2.00 o 
  -4  -9   3        0.92        1.96      1.24 o 
  -3  -9   3      112.57      137.42      7.48 o 
  -2  -9   3        6.32        4.39      2.20 o 
  -1  -9   3       77.19       91.91      6.30 o 
   0  -9   3        2.51        1.32      1.76 o 
   1  -9   3        0.00        2.20      1.76 o 
   2  -9   3       22.14       25.64      4.25 o 
  -7  -8   3        0.00       -1.03      1.32 o 
  -6  -8   3        0.01       -0.15      1.32 o 
  -5  -8   3        8.46        6.32      1.40 o 
  -4  -8   3       23.65       25.70      2.12 o 
  -3  -8   3       21.88       23.73      3.08 o 
  -2  -8   3        6.40        8.93      2.34 o 
  -1  -8   3       19.76       18.90      3.08 o 
   0  -8   3      413.89      394.38     14.28 o 
   1  -8   3       15.67       13.62      3.08 o 
   2  -8   3        7.08        2.93      2.20 o 
   3  -8   3        5.07        4.98      2.34 o 
  -8  -7   3        4.27        8.35      2.49 o 
  -7  -7   3        3.80        3.37      1.76 o 
  -6  -7   3        8.70        9.23      2.34 o 
  -5  -7   3        2.54        3.95      1.13 o 
  -4  -7   3        0.40        0.53      0.88 o 
  -3  -7   3        4.00        3.96      1.02 o 
  -2  -7   3       58.36       57.00      5.64 o 
  -1  -7   3      190.17      203.15      5.52 o 
   0  -7   3       68.14       70.81      4.84 o 
   1  -7   3       74.18       84.44      5.57 o 
   2  -7   3      107.72      107.51      6.60 o 
   3  -7   3       12.47       10.69      2.64 o 
   4  -7   3       27.59       37.65      4.39 o 
   5  -7   3        0.35        0.59      1.90 o 
  -9  -6   3        0.11        0.29      1.76 o 
  -8  -6   3        0.35       -0.44      1.32 o 
  -7  -6   3        1.19        2.34      1.61 o 
  -6  -6   3       46.76       67.26      4.69 o 
  -5  -6   3       14.54       11.72      1.50 o 
  -4  -6   3       64.12       60.85      2.75 o 
  -3  -6   3        7.92        8.15      1.54 o 
  -2  -6   3       46.84       45.56      2.23 o 
  -1  -6   3        0.96        0.73      1.03 o 
   0  -6   3        0.75        1.99      0.77 o 
   1  -6   3       96.55       96.66      5.43 o 
   2  -6   3      218.83      219.53      9.26 o 
   3  -6   3       77.03       74.77      5.13 o 
   4  -6   3       39.84       43.96      4.25 o 
   5  -6   3       29.93       24.32      3.66 o 
   6  -6   3        6.61        8.35      2.64 o 
  -9  -5   3        0.11        0.73      1.76 o 
  -8  -5   3        0.16        0.29      1.46 o 
  -7  -5   3        1.79        0.44      1.46 o 
  -6  -5   3       46.16       47.19      3.81 o 
  -5  -5   3        5.29        4.83      1.61 o 
  -4  -5   3        0.00       -0.23      0.56 o 
  -3  -5   3       21.30       19.57      1.45 o 
  -2  -5   3        1.57        0.73      0.73 o 
  -1  -5   3       30.21       35.76      1.79 o 
   0  -5   3       83.34       85.73      6.31 o 
   1  -5   3       13.23       14.78      1.22 o 
   2  -5   3       35.49       31.07      3.08 o 
   3  -5   3       33.75       32.38      3.22 o 
   4  -5   3       63.50       66.84      4.84 o 
   5  -5   3        7.04        5.42      2.05 o 
   6  -5   3        0.32        2.64      1.90 o 
  -9  -4   3        0.82        1.61      1.61 o 
  -8  -4   3        0.08       -0.15      1.32 o 
  -7  -4   3        5.25        1.76      1.32 o 
  -6  -4   3        0.21       -0.88      0.88 o 
  -5  -4   3        3.22        3.51      1.32 o 
  -4  -4   3      392.86      391.11     11.95 o 
  -3  -4   3       24.72       30.85      2.12 o 
  -2  -4   3       16.16        8.48      1.25 o 
  -1  -4   3       59.93       74.45      2.48 o 
   0  -4   3        0.04       -0.44      0.44 o 
   1  -4   3        6.07        4.16      0.70 o 
   2  -4   3       92.37       99.08      2.85 o 
   3  -4   3       11.17        7.76      1.76 o 
   4  -4   3       83.33       78.01      4.84 o 
   5  -4   3        6.09        8.64      2.05 o 
   6  -4   3        5.75        1.76      1.46 o 
   7  -4   3       22.61       25.05      3.37 o 
  -9  -3   3        0.72        0.03      1.19 o 
  -8  -3   3       22.92       22.85      2.28 o 
  -7  -3   3      138.81      135.80      4.72 o 
  -6  -3   3        0.06        0.62      0.77 o 
  -5  -3   3       71.43       74.71      2.95 o 
  -4  -3   3     1126.87     1030.96     18.92 o 
  -3  -3   3      769.79      729.68     18.95 o 
  -2  -3   3       19.74       24.25      1.32 o 
  -1  -3   3      498.10      548.64     14.57 o 
   0  -3   3      469.48      472.68      8.92 o 
   1  -3   3      451.81      455.59      8.67 o 
   2  -3   3      885.75      871.67     15.55 o 
   3  -3   3       89.30       89.78      2.71 o 
   4  -3   3      105.89       91.49      3.37 o 
   5  -3   3       39.96       45.13      3.52 o 
   6  -3   3       24.37       19.63      2.64 o 
   7  -3   3        4.50        6.59      2.05 o 
   8  -3   3        0.64        1.32      1.61 o 
  -9  -2   3       17.48       17.21      2.18 o 
  -8  -2   3       26.92       28.71      2.33 o 
  -7  -2   3      161.14      158.45      5.03 o 
  -6  -2   3        5.64        7.99      1.35 o 
  -5  -2   3       98.99       91.73      3.27 o 
  -4  -2   3     3726.08     3542.27     59.64 o 
  -3  -2   3      401.14      320.25     33.76 o 
  -2  -2   3     3002.01     2988.09     49.98 o 
  -1  -2   3      499.63      518.81      9.34 o 
   0  -2   3     1021.46     1062.48     18.14 o 
   1  -2   3     1988.33     2059.14     38.95 o 
   2  -2   3      151.05      149.84      3.46 o 
   3  -2   3       69.51       72.16      2.29 o 
   4  -2   3       78.86       85.46      3.13 o 
   5  -2   3       75.51       82.81      2.88 o 
   6  -2   3      194.62      197.84      8.08 o 
   7  -2   3       46.65       41.62      3.66 o 
   8  -2   3       22.74       26.37      3.37 o 
  -8  -1   3        0.49        3.25      1.19 o 
  -7  -1   3        4.18        7.95      2.86 o 
  -6  -1   3        0.00        3.92      1.92 o 
  -5  -1   3      139.10      157.72      3.42 o 
  -4  -1   3     1446.81     1469.63     20.86 o 
  -3  -1   3        0.25        0.37      0.43 o 
  -2  -1   3      284.30      250.70      7.25 o 
  -1  -1   3     1328.76     1294.43     31.74 o 
   0  -1   3     1211.57     1190.46     16.43 o 
   1  -1   3     2425.12     2416.41     39.91 o 
   2  -1   3       83.42       75.61      2.07 o 
   3  -1   3       74.39       82.95      2.33 o 
   4  -1   3       89.75      103.96      2.34 o 
   5  -1   3        0.00        0.29      0.56 o 
   6  -1   3       81.06       81.08      3.11 o 
   7  -1   3        8.01        6.32      2.27 o 
   8  -1   3       29.22       34.14      3.66 o 
   9  -1   3        0.18        1.03      1.76 o 
  -8   0   3        0.49       -0.29      1.61 o 
  -7   0   3       22.47       22.33      1.91 o 
  -6   0   3        6.25        5.24      0.86 o 
  -5   0   3        5.19        2.94      0.67 o 
  -4   0   3      196.12      251.00      7.71 o 
  -3   0   3        5.16       10.61      0.88 o 
  -2   0   3        6.28        5.90      3.81 o 
  -1   0   3      427.17      424.80     10.62 o 
   0   0   3     1398.75     1364.93     18.71 o 
   1   0   3        3.76        3.48      0.35 o 
   2   0   3      114.07      131.04      2.96 o 
   3   0   3      475.76      464.44      6.97 o 
   4   0   3       90.39       98.27      2.20 o 
   5   0   3      135.78      143.76      3.08 o 
   6   0   3       15.51       11.07      1.32 o 
   7   0   3       31.17       32.78      2.12 o 
   8   0   3       48.24       55.84      2.90 o 
   9   0   3       10.48       12.30      2.49 o 
  -7   1   3       14.31       23.69      1.91 o 
  -6   1   3       38.23       35.15      2.17 o 
  -5   1   3       10.51       16.47      1.13 o 
  -4   1   3      109.66      111.56      3.53 o 
  -3   1   3       88.02       89.21      2.62 o 
  -2   1   3     1765.59     1774.82     24.48 o 
  -1   1   3      187.57      193.50      3.15 o 
   0   1   3       62.87       71.58      2.20 o 
   1   1   3        3.12        4.25      0.59 o 
   2   1   3      746.12      653.94     11.72 o 
   3   1   3      725.67      653.87     13.72 o 
   4   1   3      716.20      740.46     13.60 o 
   5   1   3       23.05       24.80      1.16 o 
   6   1   3       85.45       97.27      4.59 o 
   7   1   3       13.18       10.95      1.45 o 
   8   1   3        2.04        1.22      0.91 o 
   9   1   3       15.93       21.10      2.12 o 
  -7   2   3       22.34       17.48      1.91 o 
  -6   2   3        0.09       -0.59      0.72 o 
  -5   2   3        0.03       -0.10      0.67 o 
  -4   2   3      305.23      309.00      6.40 o 
  -3   2   3      123.44      113.90      2.46 o 
  -2   2   3        2.46        2.22      0.35 o 
  -1   2   3      279.22      257.33      4.86 o 
   0   2   3        0.11        0.15      0.21 o 
   1   2   3     1455.67     1368.64     22.74 o 
   2   2   3      230.30      215.91      6.21 o 
   3   2   3      126.77      121.75      4.41 o 
   4   2   3       90.56      102.75      3.01 o 
   5   2   3       75.43       80.92      4.69 o 
   6   2   3        0.24        0.56      0.67 o 
   7   2   3       61.73       66.19      2.90 o 
   8   2   3       11.50        9.25      1.50 o 
   9   2   3        8.72        6.04      1.44 o 
  10   2   3        4.45        8.96      1.76 o 
  -7   3   3       35.77       27.84      3.22 o 
  -6   3   3        0.68        0.89      0.95 o 
  -5   3   3       72.85       84.74      3.42 o 
  -4   3   3       18.19       20.16      1.66 o 
  -3   3   3        0.56        0.40      0.66 o 
  -2   3   3      744.92      786.22     20.86 o 
  -1   3   3       21.12       15.97      1.61 o 
   0   3   3       84.50       92.46      2.17 o 
   1   3   3       23.26       30.05      1.47 o 
   2   3   3       37.08       36.22      1.91 o 
   3   3   3       79.78       96.44      3.82 o 
   4   3   3      190.07      193.17      6.62 o 
   5   3   3       28.94       32.38      2.64 o 
   6   3   3      152.73      165.49      6.75 o 
   7   3   3       14.70       15.38      2.34 o 
   8   3   3        6.67        3.81      1.61 o 
   9   3   3        1.56        1.90      1.61 o 
  10   3   3        5.33        3.08      2.05 o 
  -7   4   3        8.78        7.76      2.34 o 
  -6   4   3        0.58        0.13      1.17 o 
  -5   4   3       60.12       73.41      9.97 o 
  -4   4   3       33.74       45.85      2.54 o 
  -3   4   3       55.06       49.25      3.37 o 
  -2   4   3      132.34      123.64      5.43 o 
  -1   4   3      199.88      249.65      8.39 o 
   0   4   3       17.99       22.62      1.47 o 
   1   4   3      610.85      601.01     11.04 o 
   2   4   3      417.93      429.09     11.40 o 
   3   4   3     1644.66     1655.06     39.74 o 
   4   4   3      262.47      251.73      8.25 o 
   5   4   3       73.32       64.38      3.67 o 
   6   4   3        0.02        0.29      0.88 o 
   7   4   3       13.23       14.35      2.34 o 
   8   4   3        0.81        1.90      1.46 o 
   9   4   3        0.97       -0.15      1.32 o 
  10   4   3        0.58        1.17      1.90 o 
  -6   5   3        3.23        2.64      2.05 o 
  -5   5   3      109.35       98.49      9.39 o 
  -4   5   3        8.71       11.43      1.66 o 
  -3   5   3       99.68      110.89      5.87 o 
  -2   5   3      108.06      110.63      5.58 o 
  -1   5   3       75.04       87.85      4.69 o 
   0   5   3      890.77      970.42     26.10 o 
   1   5   3      417.26      415.24      8.26 o 
   2   5   3     1345.60     1387.73     24.41 o 
   3   5   3       60.41       55.28      2.93 o 
   4   5   3        3.99        4.54      1.17 o 
   5   5   3      455.39      431.86     13.14 o 
   6   5   3       12.83       11.13      2.05 o 
   7   5   3       67.05       72.27      4.69 o 
   8   5   3       40.41       46.01      3.96 o 
   9   5   3       23.57       22.71      3.37 o 
  -5   6   3       14.39       11.02      3.00 o 
  -4   6   3        0.00        0.59      1.76 o 
  -3   6   3      219.00      262.37     10.58 o 
  -2   6   3        4.68       10.25      2.34 o 
  -1   6   3        0.04        1.46      1.32 o 
   0   6   3      279.19      339.37     11.77 o 
   1   6   3       10.37       14.50      2.20 o 
   2   6   3        4.70        5.04      1.03 o 
   3   6   3       76.55       75.06      2.85 o 
   4   6   3       90.02       94.02      4.55 o 
   5   6   3       21.30       20.80      2.49 o 
   6   6   3        4.94        6.15      1.76 o 
   7   6   3       20.67       19.48      2.93 o 
   8   6   3       52.31       50.12      4.25 o 
   9   6   3       21.65       22.12      3.37 o 
  -4   7   3        7.91        2.49      2.20 o 
  -3   7   3        0.84        1.32      1.90 o 
  -2   7   3       17.48        8.79      2.49 o 
  -1   7   3      469.48      469.05     15.78 o 
   0   7   3        1.54        3.22      1.46 o 
   1   7   3       47.33       38.98      3.66 o 
   2   7   3      131.20      115.50      6.02 o 
   3   7   3        1.51        1.94      0.91 o 
   4   7   3       43.72       40.65      2.32 o 
   5   7   3        0.50        0.44      1.03 o 
   6   7   3       15.63       17.72      2.64 o 
   7   7   3        5.10        6.00      1.90 o 
   8   7   3        0.25       -0.59      1.46 o 
   9   7   3        1.92        0.88      1.46 o 
  -3   8   3       25.79       25.49      3.96 o 
  -2   8   3       11.87        9.81      2.78 o 
  -1   8   3        0.07        0.73      1.76 o 
   0   8   3       78.73       77.26      5.42 o 
   1   8   3      280.91      285.98     11.47 o 
   2   8   3       55.00       54.23      4.40 o 
   3   8   3        9.21        8.06      2.34 o 
   4   8   3        5.00        3.92      1.16 o 
   5   8   3       20.18       22.80      2.11 o 
   6   8   3       13.91        9.23      2.20 o 
   7   8   3       52.08       49.83      4.25 o 
   8   8   3       71.45       77.24      5.57 o 
  -2   9   3        9.07        8.49      2.49 o 
  -1   9   3       13.30       11.57      2.93 o 
   0   9   3       15.79       12.30      2.93 o 
   1   9   3        0.69        3.22      1.90 o 
   2   9   3        0.59       -0.29      1.46 o 
   3   9   3        5.39        3.37      2.05 o 
   4   9   3       51.96       54.22      4.69 o 
   5   9   3       14.10       17.30      2.42 o 
   6   9   3       27.80       25.18      2.39 o 
   7   9   3        1.76        0.77      1.23 o 
   0  10   3       29.79       35.75      4.69 o 
   1  10   3        2.50        4.10      2.49 o 
   2  10   3        0.19        1.32      2.20 o 
   3  10   3       19.38       20.65      3.52 o 
   4  10   3       12.42       13.77      3.08 o 
   5  10   3       17.16       21.97      3.81 o 
   6  10   3        0.65        1.76      1.90 o 
  -3 -10   4       57.17       67.12      5.57 o 
  -2 -10   4        5.89        9.08      2.78 o 
  -1 -10   4        2.47       -0.15      1.76 o 
  -6  -9   4        1.91        2.05      1.61 o 
  -5  -9   4        5.88        5.27      2.05 o 
  -4  -9   4        1.08        0.56      0.97 o 
  -3  -9   4        4.78        3.51      2.05 o 
  -2  -9   4      156.94      171.09      8.51 o 
  -1  -9   4       69.43       67.86      5.42 o 
   0  -9   4        7.15       12.60      2.93 o 
   1  -9   4        0.01       -1.03      1.90 o 
  -7  -8   4        0.36        0.59      1.46 o 
  -6  -8   4       16.65       20.80      3.22 o 
  -5  -8   4        1.72        2.64      1.61 o 
  -4  -8   4        0.27        0.41      0.88 o 
  -3  -8   4      111.38      120.73      4.40 o 
  -2  -8   4       77.82       85.16      3.57 o 
  -1  -8   4      170.97      189.80      8.81 o 
   0  -8   4       14.91       14.35      2.93 o 
   1  -8   4       35.34       39.71      4.25 o 
   2  -8   4        0.00        0.15      1.46 o 
   3  -8   4        0.08        1.17      2.05 o 
  -8  -7   4        6.49        8.49      2.49 o 
  -7  -7   4        0.28        0.15      1.17 o 
  -6  -7   4        3.46        3.95      1.76 o 
  -5  -7   4        0.93       -0.15      1.17 o 
  -4  -7   4       17.77       19.34      3.30 o 
  -3  -7   4       16.18       16.26      2.34 o 
  -2  -7   4        9.76       10.62      2.93 o 
  -1  -7   4       13.20       11.04      1.46 o 
   0  -7   4      120.72      115.90      6.31 o 
   1  -7   4       29.32       35.16      3.66 o 
   2  -7   4        0.16       -1.32      1.32 o 
   3  -7   4        6.84        6.44      2.49 o 
   4  -7   4        1.03        2.05      1.90 o 
  -8  -6   4        3.78       -0.15      1.46 o 
  -7  -6   4        9.58        8.50      2.34 o 
  -6  -6   4       15.83       10.11      2.34 o 
  -5  -6   4        0.67        0.73      1.17 o 
  -4  -6   4       39.19       43.35      2.33 o 
  -3  -6   4      121.39      121.36      3.94 o 
  -2  -6   4        4.76        5.98      1.14 o 
  -1  -6   4       25.02       28.61      1.81 o 
   0  -6   4        4.36        5.15      1.39 o 
   1  -6   4        5.76        6.59      2.05 o 
   2  -6   4       49.70       43.38      4.10 o 
   3  -6   4       41.56       39.27      4.10 o 
   4  -6   4       46.55       38.98      4.10 o 
   5  -6   4        0.28        1.61      1.90 o 
  -9  -5   4        0.76       -0.15      1.76 o 
  -8  -5   4        1.12        1.17      1.76 o 
  -7  -5   4        9.05        9.81      2.34 o 
  -6  -5   4      104.85      108.10      5.87 o 
  -5  -5   4       19.77       21.24      2.64 o 
  -4  -5   4       68.04       66.69      2.69 o 
  -3  -5   4       28.17       26.02      1.60 o 
  -2  -5   4       74.27       60.72      3.37 o 
  -1  -5   4      134.97      149.37      4.09 o 
   0  -5   4       37.22       39.19      1.94 o 
   1  -5   4       33.19       34.35      1.79 o 
   2  -5   4      347.63      360.47     12.23 o 
   3  -5   4      245.29      251.09      9.85 o 
   4  -5   4       38.47       35.90      3.66 o 
   5  -5   4       16.09       17.72      3.08 o 
   6  -5   4        8.59        8.20      2.49 o 
  -9  -4   4        5.30        8.20      2.64 o 
  -8  -4   4        7.38        8.35      2.49 o 
  -7  -4   4        6.19        3.08      1.61 o 
  -6  -4   4      171.54      188.68      8.08 o 
  -5  -4   4       42.67       42.06      3.37 o 
  -4  -4   4      297.51      288.81      9.57 o 
  -3  -4   4       17.43       32.51      2.56 o 
  -2  -4   4        2.91        1.52      0.56 o 
  -1  -4   4       12.09       12.72      1.08 o 
   0  -4   4      635.30      605.78     19.98 o 
   1  -4   4     1281.84     1444.81     48.22 o 
   2  -4   4      317.59      335.07      7.17 o 
   3  -4   4       27.82       30.04      1.60 o 
   4  -4   4      178.98      171.39      7.64 o 
   5  -4   4      104.00      112.49      6.16 o 
   6  -4   4        0.59        0.44      1.61 o 
   7  -4   4       35.54       25.20      3.52 o 
  -9  -3   4       10.01        8.57      1.86 o 
  -8  -3   4       24.27       32.01      6.96 o 
  -7  -3   4       37.30       42.80      4.98 o 
  -6  -3   4      389.61      375.99      8.91 o 
  -5  -3   4       23.39       20.09      1.71 o 
  -4  -3   4      344.12      320.37      7.30 o 
  -3  -3   4     1530.70     1519.64     26.73 o 
  -2  -3   4        0.21        0.47      0.46 o 
  -1  -3   4      132.25      132.77      6.61 o 
   0  -3   4      133.55      150.49      3.63 o 
   1  -3   4       15.19        7.17      0.81 o 
   2  -3   4      507.15      535.66     10.23 o 
   3  -3   4        3.45        4.47      0.75 o 
   4  -3   4       74.50       68.47      4.11 o 
   5  -3   4        5.55        6.00      1.76 o 
   6  -3   4       26.04       26.66      3.08 o 
   7  -3   4        0.12       -0.88      1.03 o 
   8  -3   4       32.34       41.02      4.25 o 
  -9  -2   4       48.16       54.15      6.15 o 
  -8  -2   4       13.56       12.14      1.81 o 
  -7  -2   4        0.70        2.66      1.13 o 
  -6  -2   4      210.23      180.54      5.30 o 
  -5  -2   4        2.87        9.94      5.42 o 
  -4  -2   4     1329.23     1420.39     25.32 o 
  -3  -2   4     1063.67     1003.80     18.12 o 
  -2  -2   4      354.38      387.98      6.14 o 
  -1  -2   4     1356.62     1389.55     19.44 o 
   0  -2   4        0.01        0.23      0.29 o 
   1  -2   4      216.41      217.06      4.63 o 
   2  -2   4     1449.26     1496.77     25.94 o 
   3  -2   4      150.12      163.78      4.02 o 
   4  -2   4        1.95        2.52      1.24 o 
   5  -2   4        6.90        8.65      1.90 o 
   6  -2   4       16.18       18.02      2.49 o 
   7  -2   4        5.87        6.74      2.05 o 
   8  -2   4        9.49        3.66      1.76 o 
  -9  -1   4        2.57        2.20      1.90 o 
  -8  -1   4        0.42        0.08      1.08 o 
  -7  -1   4       31.39       39.47      2.54 o 
  -6  -1   4      155.41      161.94      4.88 o 
  -5  -1   4        2.91        3.84      0.75 o 
  -4  -1   4       61.15       65.92      1.83 o 
  -3  -1   4      312.46      280.50      5.55 o 
  -2  -1   4     1409.00     1468.74     34.90 o 
  -1  -1   4    12465.74    13068.90    214.03 o 
   0  -1   4      570.20      571.99      8.23 o 
   1  -1   4      198.09      188.65      3.91 o 
   2  -1   4        3.03        3.58      0.56 o 
   3  -1   4       18.59       23.53      0.85 o 
   4  -1   4        1.23        0.83      0.32 o 
   5  -1   4      287.22      287.94      6.60 o 
   6  -1   4       42.53       44.60      2.33 o 
   7  -1   4        1.65        4.03      1.04 o 
   8  -1   4        1.07        1.32      1.46 o 
   9  -1   4       10.90       10.84      2.49 o 
  -8   0   4        6.41        3.81      2.05 o 
  -7   0   4        0.53       -0.29      1.32 o 
  -6   0   4        4.87        5.37      0.86 o 
  -5   0   4       22.42       20.76      1.41 o 
  -4   0   4      573.19      628.56      9.71 o 
  -3   0   4       95.42      119.30      2.96 o 
  -2   0   4        9.26       13.13      0.75 o 
  -1   0   4     1696.44     1626.01     27.53 o 
   0   0   4      294.93      272.97      4.91 o 
   1   0   4       84.44       97.53      1.74 o 
   2   0   4     1314.35     1296.34     21.98 o 
   3   0   4        2.53        3.27      0.59 o 
   4   0   4        0.18       -0.07      0.36 o 
   5   0   4        8.81        7.53      0.98 o 
   6   0   4       59.12       62.24      2.64 o 
   7   0   4      116.87      111.53      9.24 o 
   8   0   4       22.83       22.04      2.02 o 
   9   0   4        7.02        9.08      2.34 o 
  -8   1   4        0.49        0.88      1.61 o 
  -7   1   4       17.52       11.43      2.34 o 
  -6   1   4        9.22       12.76      1.44 o 
  -5   1   4       86.63       86.93      2.44 o 
  -4   1   4        6.76        5.99      0.70 o 
  -3   1   4        2.73        3.48      0.53 o 
  -2   1   4      126.43      106.28      3.97 o 
  -1   1   4      721.37      760.40     10.87 o 
   0   1   4      117.09      128.54      3.83 o 
   1   1   4     1576.89     1602.75     37.34 o 
   2   1   4      100.15       78.18      2.94 o 
   3   1   4      773.20      767.50     13.67 o 
   4   1   4      120.25      147.55      3.84 o 
   5   1   4       88.52       97.98      4.33 o 
   6   1   4        3.01        2.20      0.83 o 
   7   1   4        0.20        0.15      0.72 o 
   8   1   4       17.03       14.85      1.76 o 
   9   1   4        0.04       -0.76      1.61 o 
  -7   2   4       37.01       35.60      3.81 o 
  -6   2   4       39.03       38.76      2.38 o 
  -5   2   4        0.00       -0.19      0.70 o 
  -4   2   4       35.60       38.38      4.32 o 
  -3   2   4       46.88       57.04      1.61 o 
  -2   2   4        7.19       12.26      0.78 o 
  -1   2   4      260.20      245.72      4.77 o 
   0   2   4     1743.38     1659.67     27.77 o 
   1   2   4      299.32      273.22      7.11 o 
   2   2   4        0.59        1.32      0.44 o 
   3   2   4       19.40       24.62      1.76 o 
   4   2   4        0.10        0.15      0.41 o 
   5   2   4      295.09      283.40      6.51 o 
   6   2   4      177.39      191.07      5.14 o 
   7   2   4        3.45        5.06      1.17 o 
   8   2   4        0.02       -0.18      0.81 o 
   9   2   4        1.78       -0.54      0.98 o 
  -7   3   4       38.77       43.81      4.10 o 
  -6   3   4        0.29        0.88      1.04 o 
  -5   3   4       29.35       25.06      1.96 o 
  -4   3   4        4.30        3.52      0.93 o 
  -3   3   4       30.36       29.06      5.57 o 
  -2   3   4       92.08      112.78      4.92 o 
  -1   3   4       62.73       76.04      1.89 o 
   0   3   4      329.18      324.57      6.14 o 
   1   3   4      181.14      179.69      5.15 o 
   2   3   4       42.30       46.04      2.20 o 
   3   3   4       10.21        9.23      1.32 o 
   4   3   4      357.98      381.31     11.22 o 
   5   3   4        5.77        5.42      1.17 o 
   6   3   4       81.74       72.45      4.25 o 
   7   3   4        0.34       -0.44      1.03 o 
   8   3   4        5.45        3.52      1.61 o 
   9   3   4        1.06       -0.44      1.17 o 
  10   3   4        5.80        4.83      2.34 o 
  -6   4   4        4.79        7.18      1.68 o 
  -5   4   4      106.04      100.99      3.99 o 
  -4   4   4      100.62       95.73      3.73 o 
  -3   4   4       67.12       66.86      4.11 o 
  -2   4   4       42.18       46.02      3.08 o 
  -1   4   4       95.61      126.50      5.28 o 
   0   4   4      352.95      456.81      8.55 o 
   1   4   4     1035.45     1123.19     22.54 o 
   2   4   4      910.15      958.46     23.37 o 
   3   4   4      150.56      151.09      5.44 o 
   4   4   4       52.16       47.06      2.93 o 
   5   4   4      251.03      230.00      8.24 o 
   6   4   4        5.31        4.54      1.46 o 
   7   4   4       77.95       72.87      4.55 o 
   8   4   4        1.58       -1.17      1.03 o 
   9   4   4       20.80       21.68      3.22 o 
  10   4   4        4.40        4.54      2.20 o 
  -6   5   4       11.52       17.00      2.17 o 
  -5   5   4      197.35      200.48      6.33 o 
  -4   5   4        3.46        5.14      1.29 o 
  -3   5   4        9.20       11.28      2.34 o 
  -2   5   4        0.14       -1.32      0.88 o 
  -1   5   4       24.46       15.82      2.20 o 
   0   5   4      688.97      790.76     21.83 o 
   1   5   4       47.23       57.35      2.06 o 
   2   5   4      144.11      142.68      3.81 o 
   3   5   4      115.29      114.94      4.55 o 
   4   5   4       88.95       78.93      3.96 o 
   5   5   4       87.46       85.37      4.40 o 
   6   5   4      135.38      127.69      6.02 o 
   7   5   4       21.28       15.97      2.64 o 
   8   5   4       17.17       18.31      2.93 o 
   9   5   4        0.04       -1.03      1.32 o 
  -5   6   4        4.92        4.83      1.45 o 
  -4   6   4        1.69        7.05      1.58 o 
  -3   6   4       74.00       71.54      4.98 o 
  -2   6   4       49.05       60.38      4.40 o 
  -1   6   4      241.73      244.94      9.56 o 
   0   6   4        6.87        7.91      1.90 o 
   1   6   4        3.63        4.25      1.46 o 
   2   6   4       34.35       38.50      1.90 o 
   3   6   4       71.79       76.25      3.67 o 
   4   6   4        1.49        2.64      1.17 o 
   5   6   4        0.54        0.88      1.03 o 
   6   6   4      140.48      142.80      6.60 o 
   7   6   4      193.33      200.00      8.52 o 
   8   6   4        0.43        1.61      1.46 o 
   9   6   4        0.15       -1.98      1.32 o 
  -4   7   4        2.26        0.73      1.90 o 
  -3   7   4      100.89      125.23      7.19 o 
  -2   7   4        8.49        4.69      2.05 o 
  -1   7   4       53.37       64.34      4.84 o 
   0   7   4      185.06      196.06      8.66 o 
   1   7   4       19.07       11.87      2.34 o 
   2   7   4        8.02        6.59      1.90 o 
   3   7   4        4.10        4.20      1.54 o 
   4   7   4       14.36       15.61      1.62 o 
   5   7   4        5.44        7.47      1.76 o 
   6   7   4        6.45        1.76      1.32 o 
   7   7   4        0.00        0.00      1.17 o 
   8   7   4        0.25       -1.03      1.17 o 
   9   7   4        0.44        0.59      1.46 o 
  -3   8   4       32.55       44.24      4.83 o 
  -2   8   4        1.34       -1.17      1.46 o 
  -1   8   4       31.81       27.98      3.81 o 
   0   8   4       11.87        5.86      2.05 o 
   1   8   4        2.82       -1.03      1.17 o 
   2   8   4       10.99       19.19      2.93 o 
   3   8   4      188.65      181.50      8.52 o 
   4   8   4      143.73      131.83      4.99 o 
   5   8   4        4.54        6.06      1.44 o 
   6   8   4        4.14        3.95      1.76 o 
   7   8   4        8.67        7.76      2.20 o 
   8   8   4        0.04        0.29      1.61 o 
  -2   9   4       10.16        9.08      2.93 o 
  -1   9   4       22.20       26.37      4.10 o 
   0   9   4       26.30       26.08      3.81 o 
   1   9   4       15.07       17.43      3.22 o 
   2   9   4      103.51      105.14      6.60 o 
   3   9   4        1.18        0.29      1.46 o 
   4   9   4       74.32       73.29      5.57 o 
   5   9   4       31.11       31.35      3.96 o 
   6   9   4        6.33        5.89      1.61 o 
   7   9   4        5.11        2.49      1.90 o 
   0  10   4        3.73        0.88      2.05 o 
   1  10   4       10.12        8.06      2.78 o 
   2  10   4       14.37       10.25      3.08 o 
   3  10   4       24.11       26.08      3.96 o 
   4  10   4        8.82       10.25      2.93 o 
   5  10   4        0.57        1.46      1.90 o 
   6  10   4        0.18        0.44      2.05 o 
  -6  -9   5        3.40        5.57      2.20 o 
  -4  -9   5       14.18       15.97      2.93 o 
  -3  -9   5       79.65       77.99      5.42 o 
  -2  -9   5       40.06       41.17      4.25 o 
  -1  -9   5        3.10        2.05      1.90 o 
   0  -9   5        0.92        2.05      2.20 o 
   1  -9   5        4.44        4.69      2.49 o 
  -7  -8   5        0.16        0.15      1.46 o 
  -6  -8   5        7.46        7.47      2.20 o 
  -5  -8   5       28.09       30.77      3.52 o 
  -3  -8   5       31.57       29.84      2.27 o 
  -2  -8   5        4.46        3.69      1.19 o 
  -1  -8   5       43.46       49.38      4.25 o 
   0  -8   5        1.84       -0.59      1.61 o 
   1  -8   5       14.88       12.30      2.93 o 
   2  -8   5        8.11        7.62      2.64 o 
   3  -8   5        0.01        0.29      2.05 o 
  -8  -7   5       12.19       14.35      3.08 o 
  -7  -7   5        0.19       -0.44      1.46 o 
  -6  -7   5       18.64       19.34      2.93 o 
  -5  -7   5        1.58        3.37      1.61 o 
  -4  -7   5       23.22       22.56      2.93 o 
  -3  -7   5       67.73       79.42      4.25 o 
  -2  -7   5       59.04       55.33      2.69 o 
  -1  -7   5       11.57       11.53      1.54 o 
   0  -7   5      121.56      114.58      6.16 o 
   1  -7   5        6.17        5.42      2.20 o 
   2  -7   5       25.47       24.90      3.52 o 
   3  -7   5       38.74       40.59      4.40 o 
   4  -7   5        0.47        0.88      1.90 o 
  -8  -6   5       39.05       34.72      4.10 o 
  -7  -6   5        6.15        8.93      2.49 o 
  -6  -6   5        5.85        7.91      2.05 o 
  -5  -6   5        0.35       -1.17      0.88 o 
  -4  -6   5       15.17       13.18      2.20 o 
  -3  -6   5       12.66       10.67      3.22 o 
  -2  -6   5        0.92        1.27      0.88 o 
  -1  -6   5       11.93       16.36      2.27 o 
   0  -6   5       10.17        9.41      1.27 o 
   1  -6   5      291.17      305.11     11.18 o 
   2  -6   5      557.19      581.73     18.31 o 
   3  -6   5        3.70        0.29      1.76 o 
   4  -6   5        3.59        2.64      1.90 o 
   5  -6   5       20.45       21.24      3.52 o 
  -8  -5   5        3.22        0.59      1.76 o 
  -7  -5   5        0.00        0.29      1.46 o 
  -6  -5   5       13.11       15.67      2.64 o 
  -5  -5   5       92.62       97.09      5.28 o 
  -4  -5   5       10.55       11.13      2.05 o 
  -3  -5   5       96.35      107.28      3.46 o 
  -2  -5   5        6.85       10.83      1.19 o 
  -1  -5   5       47.09       55.77      2.43 o 
   0  -5   5      488.30      538.57     10.85 o 
   1  -5   5        2.21        3.83      0.95 o 
   2  -5   5        0.40       -0.23      0.70 o 
   3  -5   5       54.73       59.36      4.40 o 
   4  -5   5       71.71       79.31      5.42 o 
   5  -5   5       63.78       69.91      5.28 o 
   6  -5   5        0.86       -0.73      1.46 o 
  -9  -4   5       24.68       28.57      4.10 o 
  -8  -4   5       21.53       21.97      3.37 o 
  -7  -4   5       32.41       33.41      2.54 o 
  -6  -4   5      436.03      404.30     13.41 o 
  -5  -4   5       89.94       92.55      4.99 o 
  -4  -4   5       45.27       40.44      3.66 o 
  -3  -4   5       23.82       21.65      1.44 o 
  -2  -4   5      120.25      112.47      4.40 o 
  -1  -4   5      199.73      216.35      5.15 o 
   0  -4   5     1304.54     1396.50     34.47 o 
   1  -4   5      207.27      240.89      5.65 o 
   2  -4   5      163.98      158.48      5.88 o 
   3  -4   5        3.46        2.74      1.17 o 
   4  -4   5        6.39        1.03      1.46 o 
   5  -4   5        2.98        3.51      1.90 o 
   6  -4   5        2.51        2.78      1.61 o 
   7  -4   5        1.15        1.03      1.76 o 
  -9  -3   5       33.66       33.11      2.90 o 
  -8  -3   5       27.36       27.84      2.54 o 
  -7  -3   5        9.67       10.10      3.22 o 
  -6  -3   5      291.43      277.19      7.23 o 
  -5  -3   5        1.79        3.66      1.04 o 
  -4  -3   5        7.28        6.30      1.61 o 
  -3  -3   5       36.30       31.72      1.29 o 
  -2  -3   5      194.44      195.55      5.89 o 
  -1  -3   5       95.68       96.82      5.43 o 
   0  -3   5     1323.51     1413.52     24.40 o 
   1  -3   5       71.37       71.49      2.38 o 
   2  -3   5       51.84       51.67      2.49 o 
   3  -3   5      142.97      117.68      3.38 o 
   4  -3   5       66.35       73.25      2.68 o 
   5  -3   5      113.08       97.41      5.43 o 
   6  -3   5       52.79       56.28      4.40 o 
   7  -3   5        7.42        6.59      2.05 o 
   8  -3   5        3.95        0.00      1.32 o 
  -9  -2   5        0.93        3.51      2.20 o 
  -8  -2   5       16.93       14.58      2.07 o 
  -7  -2   5       22.59       20.60      3.59 o 
  -6  -2   5      134.04      129.45      6.60 o 
  -5  -2   5      127.91      129.40      4.15 o 
  -4  -2   5       44.94       48.52      3.30 o 
  -3  -2   5       29.17       28.40      1.60 o 
  -2  -2   5      330.64      343.55      8.50 o 
  -1  -2   5        6.71        1.72      0.41 o 
   0  -2   5       22.70       22.20      5.06 o 
   1  -2   5      217.04      211.71      5.23 o 
   2  -2   5       84.22       74.05      4.18 o 
   3  -2   5      226.62      229.24      5.18 o 
   4  -2   5        2.94        2.05      1.32 o 
   5  -2   5       68.44       80.47      4.91 o 
   6  -2   5      165.83      143.75      8.07 o 
   7  -2   5       22.75       25.49      3.08 o 
   8  -2   5        2.09        1.61      1.61 o 
  -8  -1   5        1.68        4.39      2.34 o 
  -7  -1   5        1.80        3.34      1.19 o 
  -6  -1   5        3.68        3.17      1.19 o 
  -5  -1   5       33.82       34.73      2.06 o 
  -4  -1   5      103.74      112.66      2.54 o 
  -3  -1   5      436.68      417.87      8.47 o 
  -2  -1   5        6.92        3.08      1.46 o 
  -1  -1   5      233.66      227.14      4.85 o 
   0  -1   5      963.44      946.94     13.35 o 
   1  -1   5      149.45      143.66      3.28 o 
   2  -1   5       13.67       16.19      1.54 o 
   3  -1   5       20.79       27.24      1.40 o 
   4  -1   5        5.11        5.33      0.81 o 
   5  -1   5        0.14        0.43      0.56 o 
   6  -1   5       30.54       35.72      2.12 o 
   7  -1   5        7.44        5.23      2.42 o 
   8  -1   5       14.23        8.79      2.34 o 
   9  -1   5       18.82       20.95      3.22 o 
  -8   0   5        1.25        4.83      2.20 o 
  -7   0   5       15.09       13.33      2.49 o 
  -6   0   5        0.89        2.33      0.98 o 
  -5   0   5        8.40       13.10      1.40 o 
  -4   0   5      429.82      390.96      8.04 o 
  -3   0   5      128.41      114.59      2.74 o 
  -2   0   5      138.45      145.16      2.66 o 
  -1   0   5      257.65      260.05      5.33 o 
   0   0   5       67.66       66.72      2.86 o 
   1   0   5      139.98      138.64      2.40 o 
   2   0   5     1095.04     1052.50     18.13 o 
   3   0   5      868.64      905.26     16.05 o 
   4   0   5      905.09      924.20     16.63 o 
   5   0   5       55.47       55.90      2.33 o 
   6   0   5       17.02       16.36      1.68 o 
   7   0   5       23.95       25.85      2.02 o 
   8   0   5        0.15        0.15      0.93 o 
   9   0   5       19.26       20.51      3.08 o 
  -8   1   5        0.84        0.44      1.46 o 
  -7   1   5        3.79        5.71      2.05 o 
  -6   1   5       18.17       23.00      2.93 o 
  -5   1   5        1.83        0.50      0.64 o 
  -4   1   5        4.23        5.44      0.72 o 
  -3   1   5       93.05       94.96      2.24 o 
  -2   1   5      175.18      188.49      3.54 o 
  -1   1   5     2166.94     2134.72     29.31 o 
   0   1   5      310.42      315.19      6.11 o 
   1   1   5      173.33      178.54      5.31 o 
   2   1   5      338.94      309.95      9.63 o 
   3   1   5      220.09      212.75      6.93 o 
   4   1   5        2.04        0.50      0.46 o 
   5   1   5        4.03        9.59      1.68 o 
   6   1   5      112.51      113.65      3.74 o 
   7   1   5       22.38       20.29      1.81 o 
   8   1   5        3.77        4.23      1.32 o 
   9   1   5       17.17       12.49      2.56 o 
  -8   2   5        0.88       -1.90      1.46 o 
  -7   2   5       17.95       19.48      2.93 o 
  -6   2   5       16.45       17.72      2.78 o 
  -5   2   5        0.62        1.29      0.77 o 
  -4   2   5        3.29        6.10      1.05 o 
  -3   2   5       11.96       10.70      0.86 o 
  -2   2   5      356.65      357.85      6.83 o 
  -1   2   5      142.26      140.96      5.00 o 
   0   2   5      106.60      117.09      3.82 o 
   1   2   5     1079.81     1134.80     26.87 o 
   2   2   5       19.60       17.29      1.32 o 
   3   2   5     1058.60     1047.36     18.17 o 
   4   2   5     1083.70     1104.30     28.76 o 
   5   2   5      243.59      232.18      5.62 o 
   6   2   5       36.00       30.25      1.91 o 
   7   2   5        2.17        1.32      0.72 o 
   8   2   5       28.94       26.42      2.27 o 
   9   2   5       47.00       49.99      3.10 o 
  -7   3   5       18.14       17.58      3.08 o 
  -6   3   5       25.69       21.97      3.08 o 
  -5   3   5       43.97       54.07      3.66 o 
  -4   3   5       18.10       16.57      1.98 o 
  -3   3   5       28.83       23.60      2.42 o 
  -2   3   5      155.99      167.36      6.02 o 
  -1   3   5      454.36      474.72      8.73 o 
   0   3   5     1006.68     1144.94     19.64 o 
   1   3   5       52.95       67.76      2.49 o 
   2   3   5       88.16       77.81      3.23 o 
   3   3   5      190.17      175.42      5.89 o 
   4   3   5        3.67        5.13      1.17 o 
   5   3   5       15.48       16.55      2.05 o 
   6   3   5        7.34        9.23      1.76 o 
   7   3   5        1.24        1.32      1.17 o 
   8   3   5       28.95       36.92      3.66 o 
   9   3   5       32.87       34.87      3.81 o 
  10   3   5        3.29        1.46      1.90 o 
  -7   4   5       47.75       35.90      4.10 o 
  -6   4   5        0.02        1.32      1.61 o 
  -5   4   5       43.53       50.85      6.08 o 
  -4   4   5       31.32       32.38      2.23 o 
  -3   4   5       10.65        9.50      1.54 o 
  -2   4   5      176.39      211.87      7.79 o 
  -1   4   5        1.66        7.18      1.46 o 
   0   4   5      387.54      383.99      8.13 o 
   1   4   5        2.50        4.39      0.62 o 
   2   4   5       52.68       48.98      2.49 o 
   3   4   5      271.43      293.10      8.84 o 
   4   4   5       16.62       13.92      1.76 o 
   5   4   5      483.79      478.34     14.04 o 
   6   4   5       16.97       12.31      2.05 o 
   7   4   5        7.32        7.76      2.05 o 
   8   4   5        0.88       -0.59      1.17 o 
   9   4   5        8.77        2.49      1.76 o 
  10   4   5       15.18       18.46      3.52 o 
  -6   5   5        8.66        8.35      2.64 o 
  -5   5   5        0.92        0.12      1.02 o 
  -4   5   5        0.76       -0.40      1.83 o 
  -3   5   5        8.45       11.13      2.20 o 
  -2   5   5      214.54      226.03      8.67 o 
  -1   5   5        2.09        0.29      1.03 o 
   0   5   5       63.92       53.37      3.52 o 
   1   5   5       94.82       97.83      2.88 o 
   2   5   5       98.05       89.89      2.89 o 
   3   5   5        1.63        3.37      1.03 o 
   4   5   5       70.72       63.94      3.52 o 
   5   5   5       26.92       30.77      2.78 o 
   6   5   5      276.59      281.39     10.15 o 
   7   5   5       47.04       52.02      3.96 o 
   8   5   5        0.00       -1.03      1.32 o 
   9   5   5       12.27       16.26      3.08 o 
  -5   6   5       20.76       23.08      2.43 o 
  -4   6   5        2.12        2.13      1.68 o 
  -3   6   5       76.84       87.81      5.57 o 
  -2   6   5      142.26      133.40      6.75 o 
  -1   6   5        7.30        7.32      1.90 o 
   0   6   5      300.16      315.58     11.19 o 
   1   6   5       35.24       34.58      3.08 o 
   2   6   5       19.97       17.73      1.35 o 
   3   6   5        8.74        7.32      1.32 o 
   4   6   5        0.29        2.05      1.03 o 
   5   6   5       92.99      100.32      4.99 o 
   6   6   5       77.74       78.29      4.69 o 
   7   6   5        4.30        3.51      1.61 o 
   8   6   5        4.84        4.83      1.90 o 
   9   6   5        1.36        1.90      1.61 o 
  -4   7   5       13.08       15.96      2.42 o 
  -3   7   5        1.70        0.44      1.76 o 
  -2   7   5        8.72        6.01      2.20 o 
  -1   7   5      129.12      132.05      6.90 o 
   0   7   5       25.18       24.32      3.08 o 
   1   7   5      106.52      113.25      6.16 o 
   2   7   5       33.47       28.28      3.22 o 
   3   7   5       25.97       27.27      2.78 o 
   4   7   5       22.42       26.52      2.64 o 
   5   7   5        5.04        3.52      1.46 o 
   6   7   5       66.80       66.70      4.40 o 
   7   7   5        0.49        1.61      1.46 o 
   8   7   5       15.07       21.24      3.37 o 
   9   7   5        4.11        2.78      1.90 o 
  -3   8   5        1.46       -0.15      1.76 o 
  -2   8   5       75.92       77.98      5.86 o 
  -1   8   5       11.77       11.13      2.64 o 
   0   8   5        0.33        0.15      1.32 o 
   1   8   5        1.04        1.17      1.32 o 
   2   8   5       44.30       36.05      3.81 o 
   3   8   5        1.41        1.03      1.46 o 
   4   8   5       34.08       33.72      2.34 o 
   5   8   5        0.66        0.52      0.91 o 
   6   8   5        1.28       -0.44      1.17 o 
   7   8   5       32.36       36.48      3.81 o 
   8   8   5       78.95       68.60      5.13 o 
  -1   9   5        0.18        0.73      1.61 o 
   0   9   5       54.27       46.02      4.69 o 
   1   9   5       10.19        7.91      2.49 o 
   2   9   5       96.60       89.74      6.16 o 
   3   9   5        0.22       -1.90      1.46 o 
   4   9   5        3.81        1.76      1.61 o 
   5   9   5       12.81       12.60      3.08 o 
   6   9   5        5.32        4.46      1.76 o 
   7   9   5        8.37       11.72      2.78 o 
   1  10   5        6.93        4.25      2.20 o 
   2  10   5        6.22        5.71      2.34 o 
   3  10   5        2.70        1.03      2.20 o 
   4  10   5       45.24       36.49      4.54 o 
   5  10   5       12.88       14.50      3.37 o 
   6  10   5        1.45        1.32      1.90 o 
  -5  -9   6       46.77       50.41      4.69 o 
  -4  -9   6        1.65        1.17      1.46 o 
  -3  -9   6       43.81       49.09      4.10 o 
  -2  -9   6       23.37       23.73      3.37 o 
  -1  -9   6        9.42        9.08      2.64 o 
   0  -9   6        3.65       -0.73      1.76 o 
   1  -9   6        0.07        2.49      2.20 o 
  -6  -8   6       16.34       11.72      2.64 o 
  -5  -8   6        3.25        0.44      1.61 o 
  -4  -8   6        2.60        4.10      1.90 o 
  -3  -8   6       51.28       55.69      4.25 o 
  -2  -8   6       36.65       30.49      2.38 o 
  -1  -8   6       40.99       48.21      4.10 o 
   0  -8   6       27.69       24.47      3.52 o 
   1  -8   6       27.62       21.97      3.37 o 
   2  -8   6        2.31        3.51      2.20 o 
   3  -8   6        0.03        0.15      1.90 o 
  -7  -7   6        5.61        6.59      2.34 o 
  -6  -7   6        4.00        6.15      1.90 o 
  -5  -7   6        0.17        1.03      1.17 o 
  -3  -7   6        0.22       -0.44      1.03 o 
  -2  -7   6      129.23      136.07      4.51 o 
  -1  -7   6        0.12        0.37      0.83 o 
   0  -7   6      200.43      200.32      8.66 o 
   1  -7   6        1.89        0.73      1.61 o 
   2  -7   6        0.00        1.03      1.61 o 
   3  -7   6        8.26       14.35      3.08 o 
   4  -7   6        3.73        5.71      2.34 o 
  -8  -6   6       19.47       19.48      3.37 o 
  -7  -6   6        1.24        4.39      2.05 o 
  -6  -6   6        0.65        0.44      1.32 o 
  -5  -6   6        3.02        1.46      1.17 o 
  -4  -6   6       18.87       16.70      2.49 o 
  -3  -6   6        0.02       -0.32      0.77 o 
  -2  -6   6       16.37       19.85      1.66 o 
  -1  -6   6       11.59       14.72      1.55 o 
   0  -6   6        9.03        5.87      1.23 o 
   1  -6   6       61.14       53.48      4.32 o 
   2  -6   6        8.06        3.81      1.76 o 
   3  -6   6       10.53        9.37      2.34 o 
   4  -6   6        3.92        2.05      1.76 o 
   5  -6   6        2.57        1.61      1.90 o 
  -8  -5   6       30.84       31.35      3.96 o 
  -7  -5   6       35.85       44.25      4.25 o 
  -6  -5   6       15.39        6.01      1.90 o 
  -5  -5   6      103.33       96.51      5.28 o 
  -4  -5   6       20.29       17.87      2.49 o 
  -3  -5   6        9.59        6.25      3.08 o 
  -2  -5   6      813.53      871.76     25.03 o 
  -1  -5   6      519.27      555.63     11.24 o 
   0  -5   6       37.65       38.28      2.06 o 
   1  -5   6        8.48        8.45      2.27 o 
   2  -5   6       11.26        7.59      1.16 o 
   3  -5   6       77.28       69.64      4.69 o 
   4  -5   6       12.42        9.52      2.34 o 
   5  -5   6       60.67       57.89      4.69 o 
   6  -5   6        2.87        4.69      2.05 o 
  -8  -4   6       95.86       81.15      4.04 o 
  -7  -4   6        2.44        4.95      1.44 o 
  -6  -4   6       36.60       29.71      3.52 o 
  -5  -4   6      139.66      141.46      4.67 o 
  -4  -4   6       28.81       28.43      2.78 o 
  -3  -4   6       39.05       37.81      2.34 o 
  -2  -4   6      392.46      398.73      8.18 o 
  -1  -4   6      207.94      234.43      5.51 o 
   0  -4   6      112.54      121.28      3.58 o 
   1  -4   6        9.83       15.45      1.33 o 
   2  -4   6       79.58       83.38      8.65 o 
   3  -4   6      110.69       97.15      7.85 o 
   4  -4   6        4.02        3.51      1.61 o 
   5  -4   6        1.07        0.15      1.32 o 
   6  -4   6       36.19       38.39      3.96 o 
   7  -4   6        0.01        1.03      1.61 o 
  -8  -3   6       46.90       38.93      3.00 o 
  -7  -3   6       15.44       16.16      1.97 o 
  -6  -3   6        0.55        1.46      1.17 o 
  -5  -3   6       10.77        8.98      1.40 o 
  -4  -3   6       38.30       35.86      2.07 o 
  -3  -3   6      258.61      240.17      4.48 o 
  -2  -3   6      167.70      188.26      4.27 o 
  -1  -3   6       19.61       18.14      1.23 o 
   0  -3   6      566.58      620.32     11.65 o 
   1  -3   6      289.65      296.42      6.41 o 
   2  -3   6       30.39       31.57      1.65 o 
   3  -3   6       45.33       37.51      3.22 o 
   4  -3   6      439.30      435.28     12.98 o 
   5  -3   6       57.64       53.55      2.50 o 
   6  -3   6       12.56        5.13      1.90 o 
   7  -3   6       32.32       28.72      3.52 o 
   8  -3   6       12.19        5.71      2.20 o 
  -8  -2   6       36.46       38.35      2.90 o 
  -7  -2   6       40.98       43.70      2.79 o 
  -6  -2   6        0.01       -0.41      0.88 o 
  -5  -2   6       50.90       56.75      2.75 o 
  -4  -2   6       78.64       70.69      2.90 o 
  -3  -2   6     1039.84     1001.10     18.46 o 
  -2  -2   6       92.73      104.24      2.95 o 
  -1  -2   6        6.36        8.24      0.62 o 
   0  -2   6       22.48       22.04      1.25 o 
   1  -2   6      304.74      347.58     11.51 o 
   2  -2   6      294.21      313.12      6.57 o 
   3  -2   6       40.82       37.06      1.83 o 
   4  -2   6      179.36      159.85      5.58 o 
   5  -2   6       36.27       36.81      1.97 o 
   6  -2   6      130.55      120.58      4.07 o 
   7  -2   6      120.91      132.89      6.89 o 
   8  -2   6        6.85       10.55      2.49 o 
  -8  -1   6        9.61        7.03      2.49 o 
  -7  -1   6        9.35       13.29      1.76 o 
  -6  -1   6      268.71      294.89     11.76 o 
  -5  -1   6       16.03       17.38      1.60 o 
  -4  -1   6      355.71      356.02      7.91 o 
  -3  -1   6        7.69       15.79      1.68 o 
  -2  -1   6        7.36        8.10      0.88 o 
  -1  -1   6      103.50      104.17      2.86 o 
   0  -1   6      242.36      229.41      3.82 o 
   1  -1   6      407.41      427.44      6.50 o 
   2  -1   6      148.91      177.43      4.11 o 
   3  -1   6      339.57      343.50      7.82 o 
   4  -1   6       29.53       29.54      1.62 o 
   5  -1   6      125.42      118.23      3.61 o 
   6  -1   6       70.78       85.38      3.31 o 
   7  -1   6       87.53      103.95      3.94 o 
   8  -1   6        8.56        8.49      2.20 o 
   9  -1   6        0.40        1.46      1.61 o 
  -8   0   6        2.25        2.64      2.20 o 
  -7   0   6        1.68        1.90      1.90 o 
  -6   0   6       10.69        7.86      1.54 o 
  -5   0   6        5.66        4.63      1.08 o 
  -4   0   6        0.91       -0.54      0.67 o 
  -3   0   6        0.42       -0.10      0.32 o 
  -2   0   6      441.32      466.41      7.11 o 
  -1   0   6       41.33       44.88      1.71 o 
   0   0   6      193.07      186.50      4.06 o 
   1   0   6      364.24      319.63      4.99 o 
   2   0   6     1072.88     1059.45     14.97 o 
   3   0   6        8.18        5.47      0.77 o 
   4   0   6       17.15       18.01      1.29 o 
   5   0   6       37.49       39.31      2.02 o 
   6   0   6        5.88        5.70      1.17 o 
   7   0   6       52.56       59.44      4.47 o 
   8   0   6       23.40       24.58      2.34 o 
   9   0   6        2.77        2.64      1.76 o 
  -8   1   6        8.31       12.74      2.93 o 
  -7   1   6        0.47        0.88      1.46 o 
  -6   1   6       30.74       25.20      3.08 o 
  -5   1   6      105.08      123.07      6.16 o 
  -4   1   6      168.59      170.50      5.70 o 
  -3   1   6       52.00       50.94      1.58 o 
  -2   1   6      150.33      135.58      2.68 o 
  -1   1   6       43.42       36.72      2.16 o 
   0   1   6      171.38      187.45      4.10 o 
   1   1   6     1047.43      971.68     23.47 o 
   2   1   6      195.74      202.66      6.92 o 
   3   1   6     1497.08     1496.45     25.71 o 
   4   1   6     1388.47     1406.77     24.54 o 
   5   1   6        7.81        6.78      1.25 o 
   6   1   6        1.27       -0.28      0.60 o 
   7   1   6       31.95       27.63      2.07 o 
   8   1   6       31.62       35.01      2.54 o 
   9   1   6        6.46        5.34      1.44 o 
  -7   2   6       12.51       11.42      2.64 o 
  -6   2   6       32.06       32.67      3.52 o 
  -5   2   6       25.54       31.06      3.22 o 
  -4   2   6       77.99       75.94      2.92 o 
  -3   2   6       39.86       41.12      1.45 o 
  -2   2   6      242.09      266.46      4.65 o 
  -1   2   6      606.12      679.26     10.10 o 
   0   2   6      382.26      378.86      7.22 o 
   1   2   6     1086.75     1109.72     26.61 o 
   2   2   6      103.84      118.25      4.26 o 
   3   2   6      653.29      684.73     17.57 o 
   4   2   6      150.20      148.32      4.00 o 
   5   2   6      102.31       92.69      3.22 o 
   6   2   6       97.83       99.71      4.18 o 
   7   2   6       10.77       11.63      1.54 o 
   8   2   6       25.34       30.42      2.86 o 
   9   2   6       28.59       34.29      3.59 o 
  -7   3   6       30.32       36.33      4.10 o 
  -6   3   6       26.67       31.94      3.66 o 
  -5   3   6       27.77       31.65      3.37 o 
  -4   3   6       71.64       73.57      3.05 o 
  -3   3   6       55.86       50.42      2.36 o 
  -2   3   6      130.15      159.16      4.39 o 
  -1   3   6      166.52      201.03      4.31 o 
   0   3   6       65.45       69.78      2.27 o 
   1   3   6     1961.21     2023.18     47.08 o 
   2   3   6       10.19        7.32      1.03 o 
   3   3   6      113.32      112.49      4.41 o 
   4   3   6       78.74       83.03      3.96 o 
   5   3   6        0.62        1.46      1.03 o 
   6   3   6       16.15       18.75      2.34 o 
   7   3   6      192.96      200.92      8.22 o 
   8   3   6       13.54       12.01      2.49 o 
   9   3   6       28.83       27.25      3.66 o 
  10   3   6        6.16        4.69      2.34 o 
  -6   4   6        0.32        0.15      1.46 o 
  -5   4   6        0.32        0.73      1.46 o 
  -4   4   6        0.87        1.30      0.98 o 
  -3   4   6       42.67       41.64      2.38 o 
  -2   4   6      302.89      288.88      9.72 o 
  -1   4   6       95.56       94.49      4.55 o 
   0   4   6      198.80      190.39      4.20 o 
   1   4   6        2.01        0.49      0.51 o 
   2   4   6      333.06      309.87      8.85 o 
   3   4   6      130.60      114.70      4.55 o 
   4   4   6      427.85      437.22     12.70 o 
   5   4   6       97.03      114.29      5.28 o 
   6   4   6       18.16       21.68      2.49 o 
   7   4   6        0.52       -0.59      1.03 o 
   8   4   6       12.15       16.84      2.93 o 
   9   4   6       31.75       33.84      3.96 o 
  10   4   6        7.75        8.20      2.34 o 
  -6   5   6        1.57        0.15      1.61 o 
  -5   5   6       24.01       28.05      5.05 o 
  -4   5   6        1.22        2.27      1.14 o 
  -3   5   6       54.89       61.13      3.74 o 
  -2   5   6        0.38        0.59      1.17 o 
  -1   5   6      244.38      246.49      8.97 o 
   0   5   6       60.28       41.93      3.08 o 
   1   5   6      185.01      152.44      3.88 o 
   2   5   6       12.71       15.99      1.33 o 
   3   5   6       62.94       57.92      3.08 o 
   4   5   6      297.27      297.15      9.57 o 
   5   5   6      163.58      149.80      6.31 o 
   6   5   6       23.34       26.52      2.93 o 
   7   5   6       12.38       12.74      2.49 o 
   8   5   6        0.02       -0.73      1.17 o 
   9   5   6        1.25        1.46      1.61 o 
  -5   6   6       38.56       43.48      3.59 o 
  -4   6   6        4.21        0.55      1.19 o 
  -3   6   6       21.58       24.46      3.08 o 
  -2   6   6      109.28      122.33      6.45 o 
  -1   6   6      272.25      271.04     10.29 o 
   0   6   6       11.13        7.03      1.76 o 
   1   6   6       39.85       41.03      3.37 o 
   2   6   6       38.07       35.40      3.81 o 
   3   6   6      135.25      146.64      5.72 o 
   4   6   6        1.10        1.90      1.17 o 
   5   6   6       26.93       27.54      2.78 o 
   6   6   6        4.06        6.88      1.90 o 
   7   6   6        8.50        7.03      1.90 o 
   8   6   6        8.27        4.25      1.76 o 
   9   6   6        1.71        0.88      1.76 o 
  -4   7   6       13.14       12.98      2.02 o 
  -3   7   6       39.10       31.06      3.81 o 
  -2   7   6        9.86        7.91      2.34 o 
  -1   7   6        4.57        6.88      2.20 o 
   0   7   6        2.58        1.61      1.46 o 
   1   7   6        0.03       -0.73      1.17 o 
   2   7   6       80.35       80.35      5.13 o 
   3   7   6       12.43       13.55      1.61 o 
   4   7   6       11.74       10.69      1.90 o 
   5   7   6        0.18        0.00      1.03 o 
   6   7   6       10.07        6.15      1.90 o 
   7   7   6       21.56       16.70      2.78 o 
   8   7   6       19.25       20.95      3.37 o 
   9   7   6        0.02        0.44      1.46 o 
  -3   8   6        1.77        0.73      1.76 o 
  -2   8   6        0.15        0.88      1.90 o 
  -1   8   6       15.22        8.79      2.49 o 
   0   8   6       71.80       61.42      4.98 o 
   1   8   6        1.27        1.46      1.61 o 
   2   8   6       62.02       52.03      4.40 o 
   3   8   6        0.01       -0.59      1.17 o 
   4   8   6        5.01        1.61      1.61 o 
   5   8   6        0.19        0.59      1.17 o 
   6   8   6        8.74        7.62      2.05 o 
   7   8   6       25.68       30.76      3.66 o 
   8   8   6       55.30       69.17      5.28 o 
  -1   9   6        0.22        0.59      1.90 o 
   0   9   6       42.11       33.41      4.25 o 
   1   9   6        1.16        0.44      1.46 o 
   2   9   6       21.04       12.30      2.78 o 
   3   9   6        3.79        2.93      1.76 o 
   4   9   6        9.40       11.13      2.93 o 
   5   9   6        2.50        2.78      1.90 o 
   6   9   6        5.62        5.06      1.68 o 
   7   9   6       30.94       33.99      3.96 o 
   1  10   6        2.90        2.78      2.20 o 
   2  10   6       11.72        8.79      2.78 o 
   3  10   6        8.42       10.55      2.78 o 
   4  10   6        0.73        0.44      1.90 o 
   5  10   6        0.77        2.49      2.05 o 
   6  10   6        3.70        9.52      2.93 o 
  -4  -9   7       12.50       17.43      3.08 o 
  -3  -9   7        2.61        5.71      2.20 o 
  -1  -9   7        6.84        6.00      2.34 o 
   0  -9   7        0.85        0.59      2.05 o 
  -6  -8   7        1.26       -1.03      1.46 o 
  -5  -8   7        0.21       -0.59      1.46 o 
  -4  -8   7       60.67       61.70      4.69 o 
  -3  -8   7        7.52        5.86      2.05 o 
  -2  -8   7        5.30        7.32      2.05 o 
  -1  -8   7        4.96        4.98      2.05 o 
   0  -8   7        3.42        1.90      1.90 o 
   1  -8   7       10.06        8.35      2.64 o 
   2  -8   7        8.87        5.13      2.64 o 
  -7  -7   7        3.10        2.64      1.76 o 
  -6  -7   7        0.56        0.73      1.46 o 
  -5  -7   7        0.67       -0.59      1.17 o 
  -4  -7   7       46.11       53.78      4.10 o 
  -3  -7   7        0.80        3.22      1.46 o 
  -2  -7   7        0.01       -0.88      1.03 o 
  -1  -7   7       38.91       40.91      4.98 o 
   0  -7   7       48.89       44.32      2.60 o 
   1  -7   7       14.08       19.33      3.08 o 
   2  -7   7        0.09        0.00      1.61 o 
   3  -7   7       15.80        7.32      2.64 o 
   4  -7   7        0.28       -0.15      1.90 o 
  -7  -6   7       40.50       32.67      3.96 o 
  -6  -6   7        0.35        1.61      1.17 o 
  -5  -6   7       14.18       19.04      2.93 o 
  -3  -6   7      150.31      121.24      5.87 o 
  -2  -6   7        2.62        4.99      1.61 o 
  -1  -6   7       48.86       47.03      2.54 o 
   0  -6   7        4.42        3.97      1.76 o 
   1  -6   7        3.48        1.01      0.95 o 
   2  -6   7        0.08       -0.59      1.32 o 
   3  -6   7      106.53      105.30      6.45 o 
   4  -6   7       12.31       13.91      2.93 o 
   5  -6   7        9.82       14.65      3.22 o 
  -8  -5   7       37.29       27.98      3.96 o 
  -7  -5   7       51.52       42.06      4.40 o 
  -6  -5   7       15.35       14.65      2.64 o 
  -5  -5   7       13.09       10.69      2.20 o 
  -3  -5   7       42.24       39.71      3.22 o 
  -2  -5   7      136.15      126.61      3.88 o 
  -1  -5   7        7.70        5.70      2.42 o 
   0  -5   7        0.43       -0.88      1.03 o 
   1  -5   7      165.75      157.83      4.61 o 
   2  -5   7       22.67       26.13      1.83 o 
   3  -5   7        0.29       -1.32      1.17 o 
   4  -5   7        3.80        2.34      1.76 o 
   5  -5   7        1.55       -0.15      1.46 o 
   6  -5   7        3.37        3.08      2.05 o 
  -8  -4   7       14.37       13.46      2.12 o 
  -7  -4   7        0.01        1.52      1.13 o 
  -6  -4   7        3.60        4.76      1.76 o 
  -5  -4   7       21.98       20.16      2.42 o 
  -4  -4   7       15.82       10.25      2.05 o 
  -3  -4   7      112.04      107.41      5.28 o 
  -2  -4   7       98.23      106.97      3.24 o 
  -1  -4   7      179.43      184.10      8.30 o 
   0  -4   7        3.59        1.73      0.77 o 
   1  -4   7       19.23       18.40      2.71 o 
   2  -4   7        4.04        4.45      1.32 o 
   3  -4   7       25.71       21.23      1.62 o 
   4  -4   7        0.29       -0.09      0.73 o 
   5  -4   7       68.08       54.97      4.40 o 
   6  -4   7        7.30        8.64      2.34 o 
   7  -4   7        3.76        2.49      2.05 o 
  -8  -3   7        1.96        1.53      1.39 o 
  -7  -3   7        2.67        1.68      1.24 o 
  -6  -3   7       11.57        9.50      1.50 o 
  -5  -3   7       36.60       33.75      3.37 o 
  -4  -3   7       81.74       92.38      7.11 o 
  -3  -3   7      244.32      239.70     10.52 o 
  -2  -3   7        9.07       13.49      0.87 o 
  -1  -3   7        0.02        0.21      0.46 o 
   0  -3   7       44.87       48.83      2.79 o 
   1  -3   7       38.98       32.94      1.66 o 
   2  -3   7        8.30       10.53      1.08 o 
   3  -3   7       23.26       28.84      1.69 o 
   4  -3   7       42.18       37.32      1.97 o 
   5  -3   7        0.01        1.22      0.84 o 
   6  -3   7        1.70        1.17      1.32 o 
   7  -3   7       17.89       25.05      3.37 o 
  -8  -2   7       11.84       16.19      2.17 o 
  -7  -2   7        0.04        0.81      1.24 o 
  -6  -2   7       35.40       33.73      2.48 o 
  -5  -2   7       31.35       35.99      2.23 o 
  -4  -2   7       13.46       14.51      1.55 o 
  -3  -2   7       66.87       69.11      6.53 o 
  -2  -2   7      475.01      435.21     10.95 o 
  -1  -2   7      707.97      781.66     11.50 o 
   0  -2   7      704.01      706.06     10.49 o 
   1  -2   7      193.87      196.77      4.57 o 
   2  -2   7       51.88       57.19      2.12 o 
   3  -2   7       12.34       11.33      1.13 o 
   4  -2   7      151.55      144.40      4.09 o 
   5  -2   7      148.21      141.45      4.22 o 
   6  -2   7        3.12        2.16      1.17 o 
   7  -2   7       15.25        9.52      2.20 o 
   8  -2   7        3.91        6.88      2.05 o 
  -8  -1   7        0.00        0.88      1.90 o 
  -7  -1   7        0.08       -0.94      1.02 o 
  -6  -1   7       94.32       91.75      3.78 o 
  -5  -1   7        5.67        6.52      1.29 o 
  -4  -1   7        0.19       -0.54      1.32 o 
  -3  -1   7      125.94      155.48     11.09 o 
  -2  -1   7      183.10      180.77      4.52 o 
  -1  -1   7      860.12      850.91     19.08 o 
   0  -1   7      149.71      145.76      2.72 o 
   1  -1   7       44.12       43.55      1.28 o 
   2  -1   7        1.94        4.25      1.46 o 
   3  -1   7        0.20        0.00      0.59 o 
   4  -1   7       77.10       74.23      2.69 o 
   5  -1   7        1.85        2.87      1.24 o 
   6  -1   7        7.27        6.74      1.23 o 
   7  -1   7        0.00        1.32      1.32 o 
   8  -1   7       25.90       33.25      3.66 o 
  -8   0   7        7.36        7.91      2.64 o 
  -7   0   7       41.92       39.42      4.10 o 
  -6   0   7       25.74       30.56      2.21 o 
  -5   0   7       32.64       33.29      2.17 o 
  -4   0   7        1.10        2.71      0.83 o 
  -3   0   7       73.20       72.78      2.63 o 
  -2   0   7       78.57       70.95      2.44 o 
  -1   0   7      850.42      849.08     15.34 o 
   0   0   7       44.71       43.26      1.65 o 
   1   0   7      801.18      725.02     20.34 o 
   2   0   7        8.96       10.60      0.56 o 
   3   0   7      426.03      444.52      8.78 o 
   4   0   7       34.90       48.33      2.06 o 
   5   0   7        0.92        0.98      0.60 o 
   6   0   7       73.75       75.89      3.45 o 
   7   0   7       11.43       13.90      1.71 o 
   8   0   7       53.07       58.56      3.10 o 
   9   0   7       48.13       52.46      3.16 o 
  -8   1   7        9.94       10.84      2.93 o 
  -7   1   7       11.92       12.74      2.78 o 
  -6   1   7       30.84       23.73      3.22 o 
  -5   1   7       93.75      115.27      6.01 o 
  -4   1   7       52.76       56.06      2.39 o 
  -3   1   7        0.25        0.23      0.64 o 
  -2   1   7       45.97       32.86      1.13 o 
  -1   1   7        0.66        0.54      0.51 o 
   0   1   7      165.42      157.97      4.63 o 
   1   1   7     2303.58     2392.49     47.61 o 
   2   1   7     4104.05     4292.41    115.50 o 
   3   1   7       12.60       24.86      1.61 o 
   4   1   7      114.29      115.78      3.82 o 
   5   1   7      104.16      101.97      3.82 o 
   6   1   7       20.00       18.37      1.66 o 
   7   1   7      147.56      162.34      5.08 o 
   8   1   7        0.06       -0.22      0.98 o 
   9   1   7       41.79       44.56      3.00 o 
  -7   2   7       13.21       23.14      3.52 o 
  -6   2   7        1.41        3.22      2.05 o 
  -5   2   7        2.06       -0.15      1.32 o 
  -4   2   7       11.81       12.74      2.20 o 
  -3   2   7      701.16      723.80     11.11 o 
  -2   2   7      176.51      166.78      3.32 o 
  -1   2   7      193.38      213.64      4.38 o 
   0   2   7      130.62      150.99      7.64 o 
   1   2   7       27.38       31.51      1.91 o 
   2   2   7      241.91      290.77      8.40 o 
   3   2   7      106.69      116.28      4.55 o 
   4   2   7        0.37        0.88      0.73 o 
   5   2   7      163.93      156.21      4.41 o 
   6   2   7      277.20      279.01      6.87 o 
   7   2   7       15.98       12.31      1.55 o 
   8   2   7        7.98       11.79      1.66 o 
   9   2   7       30.47       30.00      2.86 o 
  -7   3   7       16.86       13.33      2.93 o 
  -6   3   7        3.25        2.20      1.76 o 
  -5   3   7        3.00        2.64      1.61 o 
  -4   3   7      138.71      126.21      6.46 o 
  -3   3   7        1.15        0.90      0.81 o 
  -2   3   7        0.82        1.90      1.17 o 
  -1   3   7      357.15      382.50      7.43 o 
   0   3   7        3.53        6.31      1.03 o 
   1   3   7     1099.45     1147.05     27.50 o 
   2   3   7      896.70      920.77     22.74 o 
   3   3   7      561.23      581.93     15.42 o 
   4   3   7       25.30       20.51      2.05 o 
   5   3   7       83.47       90.06      4.55 o 
   6   3   7       25.46       25.64      2.78 o 
   7   3   7        6.74        9.37      2.05 o 
   8   3   7       11.27       11.28      2.34 o 
   9   3   7        0.62        2.05      1.90 o 
  -6   4   7        0.17        0.15      1.46 o 
  -5   4   7        8.99        7.32      2.20 o 
  -4   4   7       58.16       58.82      6.08 o 
  -3   4   7       64.05       60.55      3.23 o 
  -2   4   7       51.94       47.64      3.22 o 
  -1   4   7        6.89        4.83      1.32 o 
   0   4   7       68.86       63.47      2.03 o 
   1   4   7      280.89      293.59      7.44 o 
   2   4   7       74.38       77.59      3.52 o 
   3   4   7      272.78      297.20      9.13 o 
   4   4   7        9.25        8.79      1.61 o 
   5   4   7       33.89       24.62      2.64 o 
   6   4   7       36.31       38.54      3.22 o 
   7   4   7       75.12       70.08      4.54 o 
   8   4   7        3.54        5.13      1.76 o 
   9   4   7        3.73        6.30      2.34 o 
  -5   5   7        4.61        3.66      2.05 o 
  -4   5   7       43.56       44.75      2.77 o 
  -3   5   7        0.39        1.43      1.08 o 
  -2   5   7      291.06      304.66     10.74 o 
  -1   5   7       74.74       78.01      4.55 o 
   0   5   7        8.23        3.37      1.32 o 
   1   5   7       37.16       33.88      2.42 o 
   2   5   7       85.81       82.14      3.67 o 
   3   5   7       55.29       55.41      3.08 o 
   4   5   7       11.53        9.37      1.76 o 
   5   5   7       50.27       50.57      3.52 o 
   6   5   7       25.95       23.59      2.78 o 
   7   5   7       19.69       24.32      3.08 o 
   8   5   7        0.14       -0.44      1.17 o 
   9   5   7       12.52       12.30      2.64 o 
  -5   6   7        0.04       -1.76      1.32 o 
  -4   6   7        0.40       -0.95      1.04 o 
  -3   6   7       55.53       43.00      2.90 o 
  -2   6   7       92.54       93.12      5.57 o 
  -1   6   7       66.25       65.53      4.40 o 
   0   6   7      198.41      164.69      7.35 o 
   1   6   7        4.25        1.03      1.17 o 
   2   6   7       23.28       27.16      1.68 o 
   3   6   7       24.74       21.83      2.05 o 
   4   6   7        1.44        2.20      1.03 o 
   5   6   7       11.70       12.74      2.20 o 
   6   6   7        4.21        6.00      1.90 o 
   7   6   7       39.60       27.84      3.37 o 
   8   6   7        6.82        7.03      2.20 o 
   9   6   7        0.74        0.73      1.46 o 
  -4   7   7        1.37        2.01      1.40 o 
  -3   7   7       11.16       17.14      3.22 o 
  -2   7   7        0.44        0.15      1.46 o 
  -1   7   7       13.32       15.23      2.78 o 
   0   7   7        5.98        9.23      2.20 o 
   1   7   7        0.04       -1.03      1.03 o 
   2   7   7        4.01        4.10      1.76 o 
   3   7   7       47.85       42.79      3.81 o 
   4   7   7       10.42        7.32      1.61 o 
   5   7   7       30.06       23.15      2.78 o 
   6   7   7      298.11      316.00     11.32 o 
   7   7   7       82.95       79.17      5.13 o 
   8   7   7       31.55       35.01      4.10 o 
   9   7   7        0.84        0.44      1.76 o 
  -2   8   7       30.86       30.77      4.10 o 
  -1   8   7        2.20        3.37      1.90 o 
   0   8   7      130.18      127.92      7.33 o 
   1   8   7       19.93       12.45      2.78 o 
   2   8   7       17.10       16.70      2.93 o 
   3   8   7      113.22      112.94      6.75 o 
   4   8   7        0.05        1.46      1.61 o 
   5   8   7        7.08        6.44      1.90 o 
   6   8   7      125.19      132.31      6.75 o 
   7   8   7       55.54       55.25      4.54 o 
   8   8   7       32.24       30.18      3.96 o 
  -1   9   7        2.96        1.46      2.05 o 
   0   9   7       11.52        3.22      2.05 o 
   1   9   7        0.92       -0.29      1.61 o 
   2   9   7        4.30        3.22      1.76 o 
   3   9   7        4.04        4.83      1.90 o 
   4   9   7       12.61       21.97      3.52 o 
   5   9   7       71.32       60.10      5.42 o 
   6   9   7       27.35       30.70      2.63 o 
   7   9   7       20.41       17.14      3.08 o 
   1  10   7        2.40        1.90      2.34 o 
   2  10   7        1.48        0.29      1.61 o 
   3  10   7        1.79        0.00      1.90 o 
   4  10   7        3.43        1.76      1.90 o 
   5  10   7       34.19       43.81      4.98 o 
  -3  -9   8       13.17       13.04      2.78 o 
  -5  -8   8       10.57       11.42      2.78 o 
  -4  -8   8       16.11       22.85      3.22 o 
  -3  -8   8       13.48       16.55      2.93 o 
  -2  -8   8       56.22       55.98      4.40 o 
   0  -8   8        0.56        1.61      1.61 o 
   1  -8   8       33.83       35.31      4.25 o 
   2  -8   8       17.76       25.49      3.95 o 
  -6  -7   8        0.09       -1.03      1.61 o 
  -5  -7   8        5.47       10.11      2.49 o 
  -4  -7   8        6.75        3.52      1.61 o 
  -3  -7   8        0.04       -0.15      1.32 o 
  -2  -7   8        2.05        0.88      1.32 o 
  -1  -7   8        2.03        1.36      1.03 o 
   0  -7   8        1.62        0.44      1.39 o 
   1  -7   8       38.37       33.11      3.81 o 
   2  -7   8       20.66       29.15      3.81 o 
   3  -7   8        0.11        1.03      1.90 o 
   4  -7   8        2.12        6.59      2.64 o 
  -7  -6   8       16.65       21.09      3.52 o 
  -6  -6   8        0.99       -0.59      1.32 o 
  -4  -6   8       54.89       61.70      4.40 o 
  -3  -6   8      132.93      123.25      6.16 o 
  -2  -6   8        3.09        2.05      1.32 o 
  -1  -6   8       28.05       33.57      4.40 o 
   0  -6   8        5.25        4.74      1.19 o 
   1  -6   8       89.16       81.10      3.36 o 
   2  -6   8        0.65        0.00      1.32 o 
   3  -6   8       34.28       32.67      3.66 o 
   4  -6   8        2.05        0.88      1.76 o 
   5  -6   8        4.95        4.39      2.20 o 
  -7  -5   8        1.45        1.46      1.90 o 
  -6  -5   8        0.05        1.46      1.61 o 
  -5  -5   8        0.02        1.17      1.46 o 
  -4  -5   8      137.78      120.92      6.16 o 
  -3  -5   8        9.41        8.79      1.90 o 
  -2  -5   8        0.13        1.61      1.17 o 
  -1  -5   8       91.68      104.85      3.58 o 
   0  -5   8       45.29       48.78      2.43 o 
   1  -5   8       51.53       55.35      2.64 o 
   2  -5   8        0.08       -0.15      0.73 o 
   3  -5   8        3.47        1.90      0.91 o 
   4  -5   8       29.91       27.25      3.52 o 
   5  -5   8        0.01        1.46      1.61 o 
   6  -5   8        3.85        2.34      1.90 o 
  -8  -4   8        1.06        0.77      1.33 o 
  -7  -4   8        1.56        0.84      1.13 o 
  -6  -4   8        0.50        1.10      1.14 o 
  -5  -4   8       14.14       12.12      1.65 o 
  -4  -4   8       46.46       46.63      2.64 o 
  -3  -4   8        7.30        8.50      1.76 o 
  -2  -4   8       15.29       15.97      2.34 o 
  -1  -4   8      222.52      214.72      5.28 o 
   0  -4   8        2.62        4.18      2.27 o 
   1  -4   8        1.23        0.22      1.39 o 
   2  -4   8       32.17       27.70      2.27 o 
   3  -4   8       37.77       39.72      2.42 o 
   4  -4   8       70.23       72.82      3.03 o 
   5  -4   8       25.86       20.95      2.93 o 
   6  -4   8       19.59       16.85      2.93 o 
   7  -4   8        0.51       -0.15      1.46 o 
  -8  -3   8        3.94        3.96      1.54 o 
  -7  -3   8        1.28        2.85      1.33 o 
  -6  -3   8        5.06        6.41      1.90 o 
  -5  -3   8       43.19       42.12      2.64 o 
  -4  -3   8       66.33       53.51      3.81 o 
  -3  -3   8       22.44       22.15      1.76 o 
  -2  -3   8      107.08       98.97      4.26 o 
  -1  -3   8        0.08        0.59      0.52 o 
   0  -3   8       96.39       89.49      2.78 o 
   1  -3   8        7.88        4.44      0.83 o 
   2  -3   8      231.04      196.11      4.99 o 
   3  -3   8        1.25        0.94      0.70 o 
   4  -3   8       23.83       15.09      1.48 o 
   5  -3   8      131.32      141.70      4.47 o 
   6  -3   8      110.52      115.57      6.45 o 
   7  -3   8        0.20       -0.88      1.32 o 
  -8  -2   8       27.02       22.07      2.48 o 
  -7  -2   8        2.74        0.53      1.19 o 
  -6  -2   8       38.18       45.29      2.79 o 
  -5  -2   8       14.82       20.75      1.96 o 
  -4  -2   8       15.53       15.21      1.90 o 
  -3  -2   8       52.59       50.54      2.38 o 
  -2  -2   8      206.56      183.89      4.83 o 
  -1  -2   8       78.02       74.44      1.80 o 
   0  -2   8      137.64      153.20      5.23 o 
   1  -2   8        0.09        0.75      0.46 o 
   2  -2   8      138.07      135.84      3.74 o 
   3  -2   8       42.88       46.26      2.12 o 
   4  -2   8       53.57       58.80      2.48 o 
   5  -2   8      155.13      160.83      4.66 o 
   6  -2   8       54.19       42.92      2.46 o 
   7  -2   8       35.38       38.39      3.81 o 
   8  -2   8       20.34       23.88      3.37 o 
  -8  -1   8       28.45       29.30      4.10 o 
  -7  -1   8        6.29        4.71      1.40 o 
  -6  -1   8        6.76        7.50      1.50 o 
  -5  -1   8       52.01       51.15      3.96 o 
  -4  -1   8       28.97       31.29      3.15 o 
  -3  -1   8      310.10      329.37      7.59 o 
  -2  -1   8      527.64      488.67      9.95 o 
  -1  -1   8        5.05        5.37      1.39 o 
   0  -1   8        3.45        4.67      0.49 o 
   1  -1   8       52.39       60.73      1.80 o 
   2  -1   8      546.04      550.89     10.53 o 
   3  -1   8      150.70      158.94      6.76 o 
   4  -1   8        0.19        1.09      0.66 o 
   5  -1   8       69.09       68.34      2.78 o 
   6  -1   8        0.57       -0.16      0.62 o 
   7  -1   8      150.52      162.67      5.29 o 
   8  -1   8        3.93        5.64      1.35 o 
  -8   0   8        0.09        0.88      2.20 o 
  -7   0   8        0.26        4.39      2.05 o 
  -6   0   8        0.22        1.61      1.46 o 
  -5   0   8       51.70       41.44      2.36 o 
  -4   0   8        9.20       10.78      1.33 o 
  -3   0   8        1.21        0.59      0.62 o 
  -2   0   8      385.01      375.00     11.96 o 
  -1   0   8      159.45      180.42      4.47 o 
   0   0   8      165.48      176.14      5.81 o 
   1   0   8      510.00      558.71      8.44 o 
   2   0   8      785.16      909.13     13.15 o 
   3   0   8       70.57       71.87      2.49 o 
   4   0   8      162.77      171.61      6.24 o 
   5   0   8      156.21      145.99      4.25 o 
   6   0   8        7.87        7.65      1.29 o 
   7   0   8      107.87      111.98      4.19 o 
   8   0   8        1.99        2.56      1.14 o 
   9   0   8        0.04       -0.30      1.02 o 
  -7   1   8        0.01       -0.44      1.61 o 
  -6   1   8        7.66        6.74      2.20 o 
  -5   1   8       25.88       27.69      3.22 o 
  -4   1   8      100.76       98.68      3.42 o 
  -3   1   8        0.91        5.72      0.95 o 
  -2   1   8       17.28       17.87      1.33 o 
  -1   1   8      353.33      315.88      5.27 o 
   0   1   8     1454.20     1566.49     27.11 o 
   1   1   8        6.45       11.57      1.32 o 
   2   1   8      551.48      609.13     11.23 o 
   3   1   8       83.03       69.06      4.55 o 
   4   1   8      231.84      255.84      5.98 o 
   5   1   8       18.06       17.96      2.42 o 
   6   1   8        0.87        0.20      0.67 o 
   7   1   8      116.93      129.81      4.51 o 
   8   1   8        2.17        2.91      1.19 o 
   9   1   8       32.55       36.09      2.85 o 
  -7   2   8        5.64        7.47      2.49 o 
  -6   2   8       40.67       47.33      4.40 o 
  -5   2   8        0.00       -0.88      1.32 o 
  -4   2   8        2.06        1.76      1.46 o 
  -3   2   8       69.51       67.76      2.57 o 
  -2   2   8        2.70        2.73      0.56 o 
  -1   2   8      630.31      644.54      9.83 o 
   0   2   8      463.16      514.78      8.08 o 
   1   2   8      156.78      159.94      5.44 o 
   2   2   8      305.17      320.38      9.29 o 
   3   2   8       26.99       38.10      2.49 o 
   4   2   8       11.91       11.28      1.61 o 
   5   2   8       25.76       28.31      1.81 o 
   6   2   8       14.65       19.20      1.75 o 
   7   2   8       48.11       52.96      2.85 o 
   8   2   8        6.42        5.63      1.33 o 
   9   2   8       73.43       83.62      3.99 o 
  -6   3   8        7.18        3.08      2.05 o 
  -5   3   8       17.48       14.06      2.64 o 
  -4   3   8        9.16        8.50      2.20 o 
  -3   3   8       20.03       13.48      2.34 o 
  -2   3   8       73.92       70.58      2.71 o 
  -1   3   8      183.98      176.96      3.57 o 
   0   3   8        9.35       17.91      1.32 o 
   1   3   8      696.15      723.84     18.14 o 
   2   3   8        1.33        1.46      0.73 o 
   3   3   8       61.32       63.49      3.23 o 
   4   3   8      487.50      466.34      9.56 o 
   5   3   8        2.25        1.76      1.17 o 
   6   3   8        0.03        0.44      1.03 o 
   7   3   8       41.73       35.61      3.52 o 
   8   3   8        0.96        3.37      1.76 o 
   9   3   8       17.26       19.04      3.22 o 
  -6   4   8        1.98       -1.03      1.46 o 
  -5   4   8        1.42        0.44      1.46 o 
  -4   4   8       42.14       35.75      3.66 o 
  -3   4   8        0.76        0.95      0.93 o 
  -2   4   8        0.80        0.17      0.70 o 
   0   4   8       13.13       12.01      0.98 o 
   1   4   8       50.98       51.02      2.27 o 
   2   4   8      154.79      156.01      5.44 o 
   3   4   8       69.95       69.95      3.67 o 
   4   4   8      151.44      143.48      5.87 o 
   5   4   8      144.44      150.92      6.46 o 
   6   4   8       73.33       79.03      4.69 o 
   7   4   8       41.98       46.31      3.81 o 
   8   4   8       16.23       18.90      3.08 o 
   9   4   8       68.76       73.29      5.57 o 
  -5   5   8        0.21        1.03      1.46 o 
  -4   5   8        8.97        9.52      2.49 o 
  -3   5   8      110.01      113.86     10.49 o 
  -2   5   8       95.57       92.69      5.13 o 
  -1   5   8        1.87        5.13      1.61 o 
   0   5   8      109.35       97.28      4.99 o 
   1   5   8       56.26       64.81      3.08 o 
   2   5   8       30.52       27.11      2.05 o 
   3   5   8        1.11        1.61      1.03 o 
   4   5   8      132.41      141.20      6.02 o 
   5   5   8       14.74       14.21      2.20 o 
   6   5   8       76.54       79.32      4.84 o 
   7   5   8        5.18        4.25      1.61 o 
   8   5   8       26.36       31.35      3.66 o 
   9   5   8       31.30       30.03      3.96 o 
  -4   6   8        0.14        0.29      1.76 o 
  -3   6   8        1.09       -0.22      1.39 o 
  -2   6   8        0.43        1.03      1.46 o 
  -1   6   8        4.70        2.20      1.46 o 
   0   6   8       45.36       47.63      3.81 o 
   1   6   8        0.13       -0.59      0.88 o 
   2   6   8        0.74       -1.32      0.88 o 
   3   6   8       23.33       22.42      2.20 o 
   4   6   8      399.35      420.59     12.82 o 
   5   6   8        2.05        2.78      1.32 o 
   6   6   8       97.70      114.54      5.87 o 
   7   6   8        1.18       -0.29      1.17 o 
   8   6   8        9.37        6.44      2.20 o 
   9   6   8        0.01        0.15      1.46 o 
  -3   7   8        0.72        1.35      1.23 o 
  -2   7   8       38.77       41.61      4.10 o 
  -1   7   8       13.27        8.64      2.34 o 
   0   7   8      181.90      175.16      8.22 o 
   1   7   8       14.03       19.92      2.93 o 
   2   7   8      116.16      103.57      6.01 o 
   3   7   8       20.22       20.66      3.08 o 
   4   7   8       25.23       30.18      2.93 o 
   5   7   8      151.74      164.23      7.19 o 
   6   7   8      134.22      143.04      7.04 o 
   7   7   8        4.76        2.05      1.61 o 
   8   7   8        0.96       -0.59      1.32 o 
   9   7   8        5.82        3.81      2.05 o 
  -2   8   8       23.97       26.81      3.81 o 
  -1   8   8        0.21        0.44      1.61 o 
   0   8   8       28.37       22.27      3.37 o 
   1   8   8       34.99       37.51      4.10 o 
   2   8   8       36.51       29.60      3.66 o 
   3   8   8       25.30       27.25      3.66 o 
   4   8   8      113.50      117.04      6.89 o 
   5   8   8       72.25       66.55      4.25 o 
   6   8   8      225.09      227.94      9.25 o 
   7   8   8        9.49       10.98      2.64 o 
   8   8   8        1.09        1.32      1.76 o 
   0   9   8        1.40       -0.44      1.61 o 
   1   9   8        5.00        9.37      2.64 o 
   2   9   8       35.51       31.50      4.10 o 
   3   9   8        0.09        1.32      1.90 o 
   4   9   8       12.77       12.60      2.93 o 
   5   9   8        7.50        4.39      2.34 o 
   6   9   8       16.64        9.37      2.78 o 
   7   9   8        7.56        1.90      1.76 o 
   2  10   8       16.36       22.70      3.95 o 
   3  10   8        8.81       12.74      3.22 o 
   4  10   8        0.63        0.59      1.76 o 
   5  10   8       13.71       14.79      3.52 o 
  -5  -8   9       12.83        8.35      2.34 o 
  -4  -8   9        6.57        6.59      2.20 o 
  -3  -8   9       10.32        9.81      2.49 o 
  -2  -8   9       20.34       20.80      3.08 o 
  -1  -8   9       59.64       65.66      4.84 o 
   1  -8   9        9.67        6.01      2.34 o 
  -6  -7   9        9.29        4.83      2.05 o 
  -5  -7   9        8.53       19.77      3.22 o 
  -4  -7   9        4.62        9.08      2.34 o 
  -3  -7   9        8.03        6.88      2.05 o 
  -2  -7   9        0.79        0.73      1.46 o 
  -1  -7   9       28.58       35.01      3.66 o 
   0  -7   9       23.70       30.16      2.43 o 
   1  -7   9        0.47       -0.15      1.61 o 
   2  -7   9       14.61       10.99      2.78 o 
   3  -7   9        9.44        7.76      2.64 o 
  -7  -6   9        0.12        0.44      1.76 o 
  -6  -6   9        4.62        2.34      1.76 o 
  -5  -6   9       20.30       18.60      3.08 o 
  -4  -6   9        9.52        7.62      2.05 o 
  -3  -6   9        5.90        2.05      1.46 o 
  -2  -6   9        0.33        0.44      1.03 o 
  -1  -6   9      124.59      133.36      6.31 o 
   0  -6   9        0.78        0.37      0.83 o 
   1  -6   9       14.12       15.32      1.71 o 
   2  -6   9       12.95       10.99      2.49 o 
   3  -6   9       27.03       15.68      2.93 o 
   4  -6   9       12.02        7.47      2.49 o 
  -7  -5   9        0.38        1.90      1.90 o 
  -6  -5   9        3.00        5.42      2.20 o 
  -5  -5   9        2.36        2.34      1.46 o 
  -4  -5   9       15.43       15.67      2.64 o 
  -3  -5   9       53.65       53.35      3.96 o 
  -2  -5   9        5.22        0.88      1.17 o 
  -1  -5   9       14.22       11.28      2.20 o 
   0  -5   9       21.39       22.55      1.76 o 
   1  -5   9      118.57      127.21      4.15 o 
   2  -5   9       22.69       19.91      1.81 o 
   3  -5   9       23.21       23.88      1.96 o 
   4  -5   9        0.38       -0.15      1.46 o 
   5  -5   9        4.25        3.66      2.05 o 
   6  -5   9        5.61        6.15      2.34 o 
  -7  -4   9        0.07       -1.05      0.98 o 
  -6  -4   9        3.19        3.00      1.23 o 
  -5  -4   9        7.45        7.37      1.50 o 
  -4  -4   9        0.15        1.95      1.03 o 
  -3  -4   9        0.43       -1.32      0.88 o 
  -2  -4   9        2.31        1.76      1.17 o 
  -1  -4   9        1.88        1.46      1.17 o 
   0  -4   9      257.75      252.04      7.58 o 
   1  -4   9        6.78        7.60      2.56 o 
   2  -4   9       67.94       68.24      2.85 o 
   3  -4   9        3.58        2.70      0.95 o 
   4  -4   9      117.89      122.05      4.13 o 
   5  -4   9       34.72       38.53      3.81 o 
   6  -4   9        6.38        6.74      2.20 o 
  -7  -3   9        0.33        0.09      1.23 o 
  -6  -3   9        0.98        1.70      1.23 o 
  -5  -3   9        0.47        0.94      1.46 o 
  -4  -3   9      107.09      103.72     12.03 o 
  -3  -3   9      155.09      146.68      4.57 o 
  -2  -3   9       11.66        8.29      1.23 o 
  -1  -3   9       43.28       44.53      2.17 o 
   0  -3   9        4.76        4.33      0.77 o 
   1  -3   9       14.31        9.86      1.25 o 
   2  -3   9       63.65       59.09      2.49 o 
   3  -3   9      246.15      245.21      6.08 o 
   4  -3   9       23.06       20.04      1.76 o 
   5  -3   9        0.11        0.26      0.81 o 
   6  -3   9       11.74       13.48      2.64 o 
   7  -3   9        0.58       -1.90      1.32 o 
  -7  -2   9        8.38        5.11      1.58 o 
  -6  -2   9        0.30        0.01      1.90 o 
  -5  -2   9        3.70        3.18      1.46 o 
  -4  -2   9        3.07        1.86      1.10 o 
  -3  -2   9       27.74       28.40      2.78 o 
  -2  -2   9       71.68       81.41      3.06 o 
  -1  -2   9        0.64        0.35      0.56 o 
   0  -2   9       11.53        9.05      0.98 o 
   1  -2   9        1.97        3.19      0.67 o 
   2  -2   9       19.82       19.01      1.40 o 
   3  -2   9      100.85       92.34      3.16 o 
   4  -2   9       20.77       22.04      1.65 o 
   5  -2   9      349.62      361.66      8.32 o 
   6  -2   9       33.02       34.31      2.21 o 
   7  -2   9        0.28        4.33      1.29 o 
   8  -2   9        1.49       -0.73      1.46 o 
  -7  -1   9       38.39       33.85      4.10 o 
  -6  -1   9        7.36        9.05      1.58 o 
  -5  -1   9        0.34        0.95      0.93 o 
  -4  -1   9        3.21        3.08      0.98 o 
  -3  -1   9       92.48       91.08      3.31 o 
  -2  -1   9       81.71       85.48      3.01 o 
  -1  -1   9      441.79      409.84      8.57 o 
   0  -1   9      873.55      899.12     13.90 o 
   1  -1   9      720.20      709.18     10.64 o 
   2  -1   9      163.41      166.80      4.20 o 
   3  -1   9       27.93       28.06      3.88 o 
   4  -1   9       39.37       36.75      1.98 o 
   5  -1   9      257.95      250.06      6.28 o 
   6  -1   9       81.56       77.41      3.25 o 
   7  -1   9       21.41       20.25      2.02 o 
   8  -1   9       10.91       17.75      2.12 o 
  -7   0   9        0.34       -0.59      1.76 o 
  -6   0   9       11.35       17.58      3.08 o 
  -5   0   9       11.87        7.12      1.35 o 
  -4   0   9        0.46        0.83      0.77 o 
  -3   0   9       13.86       14.21      1.44 o 
  -2   0   9        1.31        3.81      0.83 o 
  -1   0   9      663.61      704.44     14.03 o 
   0   0   9      943.79      994.63     17.92 o 
   1   0   9      115.75      106.80      2.35 o 
   2   0   9      498.17      522.83      8.05 o 
   3   0   9       64.89       73.45      2.59 o 
   4   0   9        1.76        2.84      0.77 o 
   5   0   9      411.98      423.92      9.17 o 
   6   0   9        0.16        0.53      0.81 o 
   7   0   9       73.90       73.05      4.98 o 
   8   0   9        9.51        9.63      1.66 o 
   9   0   9        0.40        0.32      1.08 o 
  -7   1   9        0.10       -2.34      1.61 o 
  -6   1   9        0.51        1.32      1.61 o 
  -5   1   9       97.68       94.00      5.72 o 
  -4   1   9       55.81       50.31      2.46 o 
  -3   1   9        4.92        3.12      0.88 o 
  -2   1   9      169.27      166.35      4.50 o 
  -1   1   9       38.11       43.97      1.37 o 
   0   1   9        5.33        4.83      0.77 o 
   1   1   9       43.57       49.29      3.30 o 
   2   1   9      120.68      108.02      2.93 o 
   3   1   9        4.99        8.35      1.04 o 
   4   1   9        0.34        0.77      0.60 o 
   5   1   9       15.93       14.05      1.40 o 
   6   1   9       22.61       24.48      1.97 o 
   7   1   9      178.68      176.16      6.31 o 
   8   1   9       15.72       18.54      2.49 o 
   9   1   9        1.64        1.80      2.12 o 
  -7   2   9        0.16       -0.73      1.61 o 
  -6   2   9        1.01        0.88      1.61 o 
  -5   2   9       44.09       37.51      3.96 o 
  -4   2   9       53.04       49.69      3.96 o 
  -3   2   9      199.04      189.53      7.93 o 
  -2   2   9       35.24       32.35      1.73 o 
  -1   2   9        1.26        1.88      0.52 o 
   0   2   9        0.17        0.29      0.42 o 
   1   2   9      142.67      168.29      4.26 o 
   2   2   9       66.20       52.65      2.93 o 
   3   2   9       19.02       18.17      1.90 o 
   4   2   9        1.90        4.25      1.17 o 
   5   2   9      133.14      141.92      4.20 o 
   6   2   9        7.26        5.00      3.37 o 
   7   2   9       40.25       42.45      2.54 o 
   8   2   9        3.99        3.98      1.29 o 
   9   2   9        0.53        1.22      1.08 o 
  -6   3   9        1.10       -0.59      1.46 o 
  -5   3   9        7.23        4.69      1.76 o 
  -4   3   9        7.37        4.83      1.90 o 
  -3   3   9      273.75      281.18     10.59 o 
  -2   3   9       31.04       32.09      3.08 o 
  -1   3   9      113.51      109.44      2.66 o 
   0   3   9       77.12       76.92      2.48 o 
   1   3   9      124.65      154.31      5.43 o 
   2   3   9        4.39        5.42      1.17 o 
   3   3   9        0.66        1.46      0.88 o 
   4   3   9      116.76      109.49      4.84 o 
   5   3   9      123.14      131.34      6.02 o 
   6   3   9       41.11       49.68      3.66 o 
   7   3   9       46.04       50.85      3.96 o 
   8   3   9       11.52        9.23      2.49 o 
   9   3   9       40.30       48.94      4.54 o 
  -5   4   9       13.92       14.50      3.08 o 
  -4   4   9       26.25       21.10      3.22 o 
  -3   4   9      117.15      113.39      6.31 o 
  -2   4   9       22.93       21.05      2.34 o 
  -1   4   9      162.47      170.93      6.61 o 
   0   4   9       34.29       39.27      1.76 o 
   1   4   9       24.93       17.66      1.27 o 
   2   4   9      347.57      364.24     10.47 o 
   3   4   9      193.39      181.51      6.47 o 
   4   4   9      140.45      134.18      5.87 o 
   5   4   9      265.64      288.58     10.15 o 
   6   4   9       52.84       49.83      3.81 o 
   7   4   9       85.53       86.65      5.28 o 
   8   4   9        6.35        5.71      1.90 o 
   9   4   9        2.39        4.54      2.05 o 
  -5   5   9       20.95       21.24      3.52 o 
  -4   5   9       37.00       34.58      4.10 o 
  -3   5   9        3.57        1.61      1.61 o 
  -2   5   9      229.57      245.75      6.88 o 
  -1   5   9      202.18      208.60      8.23 o 
   0   5   9       87.35       95.03      4.99 o 
   1   5   9       39.52       32.53      3.08 o 
   2   5   9      425.73      437.39     12.39 o 
   3   5   9        3.05        5.42      1.32 o 
   4   5   9      114.48      113.86      5.28 o 
   5   5   9      214.19      211.88      8.38 o 
   6   5   9       47.64       53.93      4.10 o 
   7   5   9       34.23       34.14      3.66 o 
   8   5   9       34.36       44.54      4.25 o 
   9   5   9        3.22        3.51      1.90 o 
  -4   6   9        8.25       11.86      2.78 o 
  -3   6   9        0.46        0.29      1.61 o 
  -2   6   9        8.58        4.83      1.90 o 
  -1   6   9        2.55        1.03      1.46 o 
   0   6   9      120.37      118.69      6.02 o 
   1   6   9      135.00      131.78      6.46 o 
   2   6   9       48.77       64.19      4.54 o 
   3   6   9        8.37        7.47      1.61 o 
   4   6   9      410.53      421.90     12.97 o 
   5   6   9      201.11      205.49      8.23 o 
   6   6   9      259.04      255.74      9.85 o 
   7   6   9       16.33       14.21      2.49 o 
   8   6   9       24.76       30.91      3.81 o 
   9   6   9       13.27       12.60      2.93 o 
  -3   7   9        4.78        1.46      1.61 o 
  -2   7   9       86.69       81.81      5.57 o 
  -1   7   9        0.03        0.15      1.46 o 
   0   7   9        7.04        7.91      2.20 o 
   1   7   9      197.83      193.55      8.66 o 
   2   7   9       28.95       25.20      3.37 o 
   3   7   9       51.42       46.02      4.10 o 
   4   7   9      452.89      448.49     13.71 o 
   5   7   9       90.12      100.88      5.43 o 
   6   7   9        8.62        9.08      2.20 o 
   7   7   9       11.54        9.37      2.34 o 
   8   7   9       13.42       16.26      3.08 o 
  -2   8   9       21.32       15.67      3.22 o 
  -1   8   9        2.12       -0.59      1.90 o 
   0   8   9        5.27        4.10      2.20 o 
   1   8   9        5.55        8.49      2.49 o 
   2   8   9        3.92        0.44      1.46 o 
   3   8   9      119.87       95.49      6.16 o 
   4   8   9       43.60       34.14      4.10 o 
   5   8   9       42.79       49.38      3.81 o 
   6   8   9        2.05        3.51      1.76 o 
   7   8   9        0.64       -1.03      1.32 o 
   8   8   9        2.48        1.90      1.90 o 
   0   9   9        7.63       13.18      3.22 o 
   1   9   9        7.32        3.52      2.05 o 
   2   9   9       23.32       22.85      3.81 o 
   3   9   9      121.89      128.04      7.63 o 
   4   9   9       30.08       29.74      4.10 o 
   5   9   9        1.82        2.64      2.05 o 
   7   9   9        0.39        1.32      1.61 o 
   3  10   9       41.12       35.31      4.69 o 
   4  10   9        7.71       12.30      3.22 o 
  -4  -8  10        1.68        2.64      1.90 o 
  -3  -8  10       20.67       24.32      3.52 o 
  -2  -8  10        0.73        0.29      1.46 o 
  -1  -8  10        0.30       -1.03      1.32 o 
  -5  -7  10       29.68       26.52      3.66 o 
  -4  -7  10        0.00        0.15      1.46 o 
  -3  -7  10        1.71       -1.17      1.17 o 
  -2  -7  10        4.21        6.30      2.05 o 
  -1  -7  10        3.69        6.88      2.05 o 
   0  -7  10       22.69       25.64      3.22 o 
   1  -7  10       34.30       26.37      3.52 o 
   2  -7  10        0.04       -1.17      1.46 o 
   3  -7  10        0.98       -1.32      1.76 o 
  -6  -6  10       10.54       10.99      2.78 o 
  -5  -6  10       53.03       52.46      4.54 o 
  -4  -6  10       15.21       25.93      3.37 o 
  -3  -6  10       79.29       85.62      5.42 o 
  -2  -6  10       23.87       22.41      3.08 o 
  -1  -6  10        7.76       10.55      2.34 o 
   0  -6  10        5.89        5.27      1.76 o 
   1  -6  10       23.85       24.02      6.59 o 
   2  -6  10        1.14        0.81      1.13 o 
   3  -6  10        2.97        4.39      1.90 o 
   4  -6  10       21.16       35.89      4.10 o 
  -7  -5  10        0.44        0.88      1.76 o 
  -6  -5  10        0.14        3.08      1.90 o 
  -5  -5  10        0.03        2.20      1.46 o 
  -4  -5  10        1.17       -0.29      1.17 o 
  -3  -5  10       17.10       14.21      2.49 o 
  -2  -5  10        0.83        0.73      1.17 o 
  -1  -5  10       39.23       36.78      3.52 o 
   0  -5  10       26.23       31.65      3.22 o 
   1  -5  10      102.97      100.40      3.73 o 
   2  -5  10        0.40       -0.49      0.95 o 
   3  -5  10        3.72        2.72      2.34 o 
   4  -5  10        2.72        3.81      1.90 o 
   5  -5  10        1.50        1.46      1.76 o 
  -7  -4  10        0.01       -0.27      1.19 o 
  -6  -4  10       11.65       10.75      3.22 o 
  -5  -4  10        5.19        5.49      1.40 o 
  -4  -4  10       37.99       40.30      2.58 o 
  -3  -4  10       42.38       36.64      3.52 o 
  -2  -4  10       51.89       53.79      3.96 o 
  -1  -4  10        0.30        0.15      1.03 o 
   0  -4  10        0.18       -0.88      0.73 o 
   1  -4  10       31.34       29.04      1.96 o 
   2  -4  10       62.50       57.24      2.64 o 
   3  -4  10      215.82      215.16      8.01 o 
   4  -4  10       54.73       67.77      4.32 o 
   5  -4  10        5.94        5.42      1.90 o 
   6  -4  10        0.38        1.03      1.76 o 
  -7  -3  10        0.28        0.00      1.14 o 
  -6  -3  10        5.96        6.23      1.61 o 
  -5  -3  10        4.25        2.69      1.24 o 
  -4  -3  10       91.73       92.13      3.73 o 
  -3  -3  10        4.78        3.65      1.61 o 
  -2  -3  10       89.01       99.18      3.58 o 
  -1  -3  10       13.89       11.14      1.33 o 
   0  -3  10      116.56      114.02      5.43 o 
   1  -3  10       74.62       60.12      2.42 o 
   2  -3  10        0.65        1.88      0.77 o 
   3  -3  10       47.85       53.68      3.74 o 
   4  -3  10      105.16       93.86      3.52 o 
   5  -3  10      171.76      162.33      5.07 o 
   6  -3  10       30.49       28.96      2.21 o 
   7  -3  10        7.04        6.74      2.34 o 
  -7  -2  10       11.77       10.80      2.20 o 
  -6  -2  10        2.37        0.51      1.08 o 
  -5  -2  10        6.65        5.65      3.08 o 
  -4  -2  10       10.47       11.77      2.56 o 
  -3  -2  10       30.32       26.63      1.97 o 
  -2  -2  10      115.52      114.70      3.84 o 
  -1  -2  10       68.24       62.51      2.59 o 
   0  -2  10      503.65      493.17     10.03 o 
   1  -2  10      202.70      207.29      5.06 o 
   2  -2  10      114.25       98.71      3.26 o 
   3  -2  10      296.96      288.03      6.76 o 
   4  -2  10       20.47       17.29      1.60 o 
   5  -2  10       97.59       78.22      3.21 o 
   6  -2  10        0.60        0.72      1.39 o 
   7  -2  10       10.34        9.99      2.56 o 
  -7  -1  10        1.27        0.73      2.05 o 
  -6  -1  10        0.94        0.81      1.02 o 
  -5  -1  10       21.77       20.57      2.00 o 
  -4  -1  10        0.98        0.22      0.72 o 
  -3  -1  10      105.99      102.63      4.40 o 
  -2  -1  10      346.39      315.65      7.29 o 
  -1  -1  10        0.09        0.19      0.67 o 
   0  -1  10       63.70       78.31      5.50 o 
   1  -1  10      117.53      114.94      2.58 o 
   2  -1  10        1.16        1.34      0.67 o 
   3  -1  10      878.77      910.80     16.93 o 
   4  -1  10        1.69        2.00      1.54 o 
   5  -1  10      171.31      161.70      4.77 o 
   6  -1  10       11.82       11.67      3.37 o 
   7  -1  10       14.92       13.38      2.71 o 
   8  -1  10       31.23       30.25      2.54 o 
  -7   0  10        8.39        8.64      2.78 o 
  -6   0  10       18.15       11.87      2.64 o 
  -5   0  10        2.92        1.65      0.98 o 
  -4   0  10        0.41        0.15      1.03 o 
  -3   0  10      228.68      232.91      6.06 o 
  -2   0  10       19.32       18.05      2.12 o 
  -1   0  10        0.58        0.07      0.62 o 
   0   0  10       43.62       36.52      1.91 o 
   1   0  10       82.80       93.87      2.27 o 
   2   0  10        9.04        6.70      0.62 o 
   3   0  10      140.28      154.85      7.34 o 
   4   0  10        6.30        6.65      1.08 o 
   5   0  10      153.00      144.43      4.41 o 
   6   0  10        4.08        3.39      1.05 o 
   7   0  10       43.06       47.69      2.85 o 
   8   0  10        0.02        1.46      1.04 o 
  -7   1  10        3.75        3.51      2.34 o 
  -6   1  10       32.87       27.54      3.81 o 
  -5   1  10       16.43       13.18      2.64 o 
  -4   1  10       52.76       53.22      3.15 o 
  -3   1  10       19.94       22.64      1.75 o 
  -2   1  10      106.38      112.90      3.61 o 
  -1   1  10       13.42       14.66      1.35 o 
   0   1  10       97.57       94.92      4.33 o 
   1   1  10       22.49       29.26      1.54 o 
   2   1  10      134.61      135.07      8.44 o 
   3   1  10       31.91       33.42      1.76 o 
   4   1  10       57.19       52.77      4.10 o 
   5   1  10      233.39      228.66      7.86 o 
   6   1  10        7.65        6.80      1.29 o 
   7   1  10       81.78       83.33      5.57 o 
   8   1  10        0.43        0.78      0.91 o 
   9   1  10        5.39        1.31      2.42 o 
  -6   2  10        0.30       -1.46      1.32 o 
  -5   2  10       16.49       12.01      2.64 o 
  -4   2  10        4.42        1.32      1.32 o 
  -3   2  10        2.39        2.05      1.32 o 
  -2   2  10        2.00        2.45      0.88 o 
  -1   2  10      339.50      362.85      7.89 o 
   0   2  10      753.79      773.53     11.80 o 
   1   2  10        6.76        3.58      0.77 o 
   2   2  10       11.59        8.34      0.98 o 
   3   2  10      119.85      113.46      4.84 o 
   4   2  10        2.10        1.90      1.03 o 
   5   2  10        1.98        1.17      1.10 o 
   6   2  10       62.44       63.63      3.00 o 
   7   2  10        1.14        1.25      0.98 o 
   8   2  10        5.46        4.69      1.35 o 
   9   2  10        1.19       -0.36      1.02 o 
  -6   3  10        1.11       -0.73      1.61 o 
  -5   3  10        0.38        0.00      1.76 o 
  -4   3  10        8.08       11.13      2.64 o 
  -3   3  10       26.98       26.37      3.22 o 
  -2   3  10       53.38       54.53      4.10 o 
  -1   3  10       43.02       40.06      2.04 o 
   0   3  10        0.65        0.83      0.51 o 
   1   3  10       30.09       32.38      2.34 o 
   2   3  10       12.33       13.33      1.61 o 
   3   3  10      303.52      304.25      9.57 o 
   4   3  10       18.04       19.19      2.20 o 
   5   3  10        0.66        0.99      0.77 o 
   6   3  10       11.08       10.69      2.05 o 
   7   3  10       30.73       26.81      3.22 o 
   8   3  10        4.15        2.49      1.76 o 
   9   3  10        4.29        6.30      2.20 o 
  -5   4  10       24.48       20.36      3.52 o 
  -4   4  10       81.58       81.36      5.72 o 
  -3   4  10        6.07        3.66      1.76 o 
  -2   4  10       30.81       27.54      3.22 o 
  -1   4  10       55.95       58.83      2.71 o 
   0   4  10      194.55      184.98      7.05 o 
   1   4  10        0.06       -0.24      0.60 o 
   2   4  10      116.82      119.60      4.84 o 
   3   4  10        0.55        0.15      0.73 o 
   4   4  10        0.07        0.38      0.73 o 
   5   4  10       58.91       55.12      3.81 o 
   6   4  10       24.02       23.59      2.93 o 
   7   4  10       48.13       45.58      3.96 o 
   8   4  10        0.00        0.59      1.46 o 
   9   4  10       12.55       13.18      2.93 o 
  -4   5  10        6.35        9.67      2.64 o 
  -3   5  10       38.01       32.97      3.96 o 
  -2   5  10      168.08      174.53      8.37 o 
  -1   5  10      224.21      216.72      8.38 o 
   0   5  10       78.09       86.22      4.69 o 
   1   5  10        1.13        1.03      1.17 o 
   2   5  10       93.20       86.83      3.96 o 
   3   5  10       56.22       57.46      3.52 o 
   4   5  10      588.57      600.37     17.29 o 
   5   5  10       37.00       42.93      3.52 o 
   6   5  10        0.10       -0.44      1.03 o 
   7   5  10       19.04       24.17      3.37 o 
   8   5  10        5.50        5.57      2.20 o 
   9   5  10       37.03       32.82      4.10 o 
  -4   6  10       33.85       39.56      4.54 o 
  -3   6  10        7.02        6.59      2.34 o 
  -2   6  10       35.82       31.79      3.96 o 
  -1   6  10      132.67      118.84      6.16 o 
   0   6  10       20.94       24.90      2.93 o 
   1   6  10        4.15        6.59      2.05 o 
   2   6  10      129.52      111.37      6.02 o 
   3   6  10      357.25      367.20     11.48 o 
   4   6  10      383.03      388.65     12.37 o 
   5   6  10        6.56        6.44      1.90 o 
   6   6  10       62.73       62.44      4.54 o 
   7   6  10       33.90       26.08      3.37 o 
   8   6  10        8.07       10.11      2.49 o 
   9   6  10       39.13       53.33      5.27 o 
  -3   7  10        8.95       12.16      3.08 o 
  -1   7  10       12.19       11.13      2.49 o 
   0   7  10       41.79       51.29      4.40 o 
   1   7  10        0.54        1.17      1.46 o 
   2   7  10      116.86      112.36      6.45 o 
   3   7  10       75.54       62.75      4.84 o 
   4   7  10       94.85       91.94      4.99 o 
   5   7  10        4.93        4.25      1.76 o 
   6   7  10        0.51        2.49      1.46 o 
   7   7  10       14.73       14.94      2.93 o 
   8   7  10        2.20        1.61      1.61 o 
  -1   8  10        0.05        0.73      1.76 o 
   0   8  10       44.40       51.72      4.98 o 
   1   8  10       60.34       75.92      5.57 o 
   2   8  10       97.41      115.69      6.89 o 
   3   8  10       23.15       30.47      3.96 o 
   4   8  10        4.42        5.27      2.05 o 
   6   8  10        8.26       15.38      2.64 o 
   7   8  10        4.95        4.83      2.20 o 
   1   9  10       34.75       34.87      4.40 o 
   2   9  10       42.88       37.22      4.40 o 
   3   9  10        7.99       13.18      3.22 o 
   4   9  10       24.02       34.86      4.54 o 
   5   9  10        1.83        1.17      1.90 o 
  -2  -8  11        1.35        3.08      1.90 o 
  -1  -8  11        9.84       13.62      2.93 o 
  -5  -7  11       11.13       10.84      2.78 o 
  -4  -7  11       33.52       36.77      4.10 o 
  -3  -7  11        7.13        7.76      2.20 o 
  -2  -7  11       23.67       21.53      3.22 o 
  -1  -7  11        8.94       11.13      2.49 o 
   0  -7  11       13.45       17.72      2.93 o 
   2  -7  11       25.03       31.79      3.81 o 
  -6  -6  11        0.00        1.17      1.76 o 
  -5  -6  11        0.20        0.15      1.46 o 
  -4  -6  11        0.95        3.66      1.76 o 
  -3  -6  11        0.00        1.90      1.46 o 
  -2  -6  11        1.04        0.29      1.32 o 
  -1  -6  11       71.42       73.44      4.98 o 
   0  -6  11       27.51       24.47      3.22 o 
   1  -6  11       19.33       19.19      2.93 o 
   2  -6  11        0.02       -0.96      0.91 o 
   3  -6  11        1.90        1.76      1.76 o 
   4  -6  11        0.05        0.29      1.61 o 
  -6  -5  11        3.20        3.81      2.05 o 
  -5  -5  11        2.44        1.17      1.46 o 
  -4  -5  11        1.08        2.20      1.61 o 
  -3  -5  11        0.19       -0.73      1.17 o 
  -2  -5  11        2.53        1.61      1.32 o 
  -1  -5  11       10.94       13.04      2.34 o 
   0  -5  11       14.37       14.06      2.49 o 
   1  -5  11       38.36       29.74      3.22 o 
   2  -5  11       12.70       18.70      1.81 o 
   3  -5  11        0.00        1.23      0.98 o 
   4  -5  11       11.82        9.08      2.34 o 
   5  -5  11        4.14        3.08      2.05 o 
  -6  -4  11        0.01       -0.07      1.04 o 
  -5  -4  11       30.28       28.18      2.54 o 
  -4  -4  11      104.69      122.26      4.61 o 
  -3  -4  11        9.36       11.84      1.61 o 
  -2  -4  11       26.24       26.37      3.08 o 
  -1  -4  11        0.12       -0.44      1.03 o 
   0  -4  11        7.01        8.06      1.90 o 
   1  -4  11      148.48      150.44      6.75 o 
   2  -4  11       37.15       42.41      2.38 o 
   3  -4  11       35.05       36.03      2.28 o 
   4  -4  11       60.38       61.02      3.00 o 
   5  -4  11        1.62        1.46      1.61 o 
   6  -4  11        0.28        0.59      1.61 o 
  -7  -3  11        0.00        0.44      1.24 o 
  -6  -3  11        0.04        0.40      1.02 o 
  -5  -3  11        6.63        2.79      1.29 o 
  -4  -3  11        0.44        1.97      0.98 o 
  -3  -3  11       64.73       63.02      3.06 o 
  -2  -3  11      498.61      534.15     11.43 o 
  -1  -3  11        0.35       -0.44      0.62 o 
   0  -3  11       63.38       60.25      3.96 o 
   1  -3  11        1.01        0.17      0.70 o 
   2  -3  11        0.20        0.21      0.77 o 
   3  -3  11      838.77      855.31     16.56 o 
   4  -3  11       72.49       75.87      3.25 o 
   5  -3  11        0.50        1.96      0.98 o 
   6  -3  11        4.38        3.90      1.27 o 
   7  -3  11        0.43        1.76      1.61 o 
  -7  -2  11        0.15       -1.30      1.05 o 
  -6  -2  11        1.29        1.20      1.08 o 
  -5  -2  11        4.93        7.16      1.76 o 
  -4  -2  11       19.80       22.28      2.34 o 
  -3  -2  11       90.13       82.18      3.37 o 
  -2  -2  11       86.01       92.88      5.87 o 
  -1  -2  11      192.86      189.48      5.14 o 
   0  -2  11        3.82        7.60      1.05 o 
   1  -2  11      155.80      160.18      6.90 o 
   2  -2  11        0.29        0.59      0.72 o 
   3  -2  11      157.81      159.09      4.62 o 
   4  -2  11      211.88      189.94      7.35 o 
   5  -2  11       11.23        6.82      1.29 o 
   6  -2  11       52.78       54.79      2.90 o 
   7  -2  11        0.98        1.10      1.04 o 
  -7  -1  11        6.44        7.62      2.64 o 
  -6  -1  11        3.38        3.29      1.33 o 
  -5  -1  11        9.68        7.43      1.46 o 
  -4  -1  11       20.68       20.59      1.91 o 
  -3  -1  11        0.26       -0.91      0.67 o 
  -2  -1  11       84.54       79.81      3.11 o 
  -1  -1  11       49.72       52.99      6.82 o 
   0  -1  11       51.23       50.14      2.25 o 
   1  -1  11      153.08      154.11      3.79 o 
   2  -1  11       18.79       17.26      1.37 o 
   3  -1  11      374.56      349.17      7.81 o 
   4  -1  11        0.00        0.03      0.67 o 
   5  -1  11      216.79      208.97      6.17 o 
   6  -1  11       37.07       35.08      2.33 o 
   7  -1  11        2.73        0.46      0.76 o 
   8  -1  11        0.04       -0.06      0.98 o 
  -6   0  11        2.35        0.29      1.61 o 
  -5   0  11       28.73       27.38      2.25 o 
  -4   0  11        1.18        1.18      1.10 o 
  -3   0  11        2.62        3.46      1.02 o 
  -2   0  11       11.25        9.16      2.12 o 
  -1   0  11       41.00       40.18      2.07 o 
   0   0  11      146.71      150.67      8.66 o 
   1   0  11      158.99      163.24      4.29 o 
   2   0  11      129.62      124.86      3.62 o 
   3   0  11        0.87       -0.16      0.56 o 
   4   0  11        2.39        0.73      0.73 o 
   5   0  11      117.06      114.26      3.89 o 
   6   0  11        3.65        3.74      0.98 o 
   7   0  11        0.02       -0.85      0.81 o 
   8   0  11        0.24        0.82      1.08 o 
  -6   1  11        0.25       -0.59      1.76 o 
  -5   1  11        7.31        6.00      2.05 o 
  -4   1  11       25.60       29.59      3.37 o 
  -3   1  11        1.11        1.36      0.81 o 
  -2   1  11        0.00       -0.66      0.62 o 
  -1   1  11        9.32       10.55      1.24 o 
   0   1  11        0.66        1.98      0.72 o 
   1   1  11       30.17       30.52      1.65 o 
   2   1  11       86.58       93.96      2.92 o 
   3   1  11        7.14        5.63      0.98 o 
   4   1  11       82.72       80.49      3.00 o 
   5   1  11       81.50       78.76      3.11 o 
   6   1  11        4.51        4.41      1.39 o 
   7   1  11        0.26       -0.50      0.88 o 
   8   1  11        8.23        7.32      1.66 o 
  -6   2  11        0.54        0.00      1.76 o 
  -5   2  11       11.95        9.67      2.49 o 
  -4   2  11       12.07        9.23      2.34 o 
  -3   2  11        9.05        7.62      1.90 o 
  -2   2  11       65.11       65.59      3.59 o 
  -1   2  11        0.01        0.44      0.62 o 
   0   2  11      207.80      218.26      5.50 o 
   1   2  11       76.83       71.79      2.70 o 
   2   2  11       81.64       85.25      2.85 o 
   3   2  11        3.31        2.64      1.03 o 
   4   2  11      107.66      109.01      5.13 o 
   5   2  11       16.18       13.18      2.05 o 
   6   2  11        2.74        1.22      0.68 o 
   7   2  11       48.96       55.23      3.06 o 
   8   2  11        3.26        1.25      1.08 o 
   9   2  11        0.79        1.65      1.32 o 
  -5   3  11       16.23       12.45      2.78 o 
  -4   3  11       26.05       24.32      3.37 o 
  -3   3  11      134.60      148.19      7.48 o 
  -2   3  11       12.18       11.57      2.20 o 
  -1   3  11        0.73        0.71      0.70 o 
   0   3  11       12.01       13.50      1.08 o 
   1   3  11        1.95        2.34      0.77 o 
   2   3  11       40.10       37.96      2.64 o 
   3   3  11      156.67      150.96      6.02 o 
   4   3  11       75.75       67.89      3.81 o 
   5   3  11       53.46       51.30      3.52 o 
   6   3  11       27.59       24.61      3.08 o 
   7   3  11        0.28        1.32      1.32 o 
   8   3  11        3.80        3.22      1.76 o 
   9   3  11        4.23        6.44      2.20 o 
  -5   4  11        0.91        0.44      1.76 o 
  -4   4  11        2.45        2.34      1.90 o 
  -3   4  11        0.00        0.44      1.46 o 
  -2   4  11       17.57       10.25      2.34 o 
  -1   4  11        1.12        2.20      1.32 o 
   0   4  11      271.51      278.42      9.41 o 
   1   4  11       84.30       81.76      2.92 o 
   2   4  11      308.18      312.94      9.72 o 
   3   4  11       89.87       87.56      4.25 o 
   4   4  11      171.88      162.12      6.46 o 
   5   4  11      193.13      189.03      7.93 o 
   6   4  11       19.47       25.05      3.08 o 
   7   4  11       75.28       82.53      5.42 o 
   8   4  11        6.21        6.88      2.34 o 
   9   4  11        9.46        7.76      2.49 o 
  -4   5  11        0.49        0.29      1.76 o 
  -3   5  11       99.38       96.63      6.31 o 
  -2   5  11        4.83        7.18      2.20 o 
  -1   5  11       62.25       64.93      4.84 o 
   0   5  11        0.14        0.29      1.32 o 
   1   5  11       96.30      100.46      5.43 o 
   2   5  11      327.26      305.28      9.42 o 
   3   5  11        5.75        5.95      1.46 o 
   4   5  11       61.73       70.21      4.40 o 
   5   5  11       69.86       74.47      4.69 o 
   6   5  11       80.27       77.41      4.98 o 
   7   5  11      112.97      105.45      6.16 o 
   8   5  11       70.93       91.02      6.16 o 
   9   5  11        8.99        7.32      2.49 o 
  -3   6  11       10.57       10.55      2.78 o 
  -2   6  11        0.36       -0.59      1.46 o 
   0   6  11       64.06       63.61      4.40 o 
   1   6  11       71.70       70.07      4.69 o 
   2   6  11      794.07      823.97     24.14 o 
   3   6  11       11.65       13.18      2.05 o 
   4   6  11        5.38        5.71      1.76 o 
   5   6  11        2.42        1.03      1.46 o 
   6   6  11        4.54        5.27      1.90 o 
   7   6  11       16.80       18.02      3.08 o 
   8   6  11        0.00        2.05      1.76 o 
  -2   7  11       17.50       16.99      3.37 o 
   0   7  11       66.38       70.21      5.13 o 
   1   7  11      142.50      143.64      7.34 o 
   2   7  11       43.81       50.41      4.40 o 
   3   7  11        3.86        2.05      1.61 o 
   5   7  11       14.73       10.11      2.20 o 
   6   7  11        9.19       12.45      2.49 o 
   7   7  11       15.89       16.11      2.93 o 
   8   7  11        0.03        1.61      1.76 o 
   0   8  11       12.15        9.52      2.64 o 
   1   8  11        2.89        3.37      2.05 o 
   2   8  11       15.48       18.31      3.22 o 
   3   8  11        4.68        3.22      1.90 o 
   4   8  11       17.97       18.46      3.37 o 
   6   8  11        9.72       13.91      2.78 o 
   7   8  11        3.63        2.78      1.61 o 
   1   9  11        1.16       -0.29      1.61 o 
   2   9  11        3.58       -0.44      1.61 o 
   3   9  11        1.75        2.78      1.90 o 
   4   9  11        4.12        5.86      2.49 o 
   5   9  11        1.18        4.25      2.34 o 
  -4  -7  12        6.62        4.39      2.05 o 
  -3  -7  12        0.49        0.29      1.32 o 
  -2  -7  12        6.39        5.27      2.20 o 
  -1  -7  12        2.50        4.54      2.05 o 
   0  -7  12        0.01       -0.59      1.46 o 
   1  -7  12        6.98       12.45      2.78 o 
  -5  -6  12       25.73       30.91      3.96 o 
  -4  -6  12        0.35        2.34      1.76 o 
  -3  -6  12       24.34       30.32      3.66 o 
  -2  -6  12        7.62        6.88      2.05 o 
  -1  -6  12        0.85        2.93      1.61 o 
   0  -6  12        2.77        4.69      1.90 o 
   1  -6  12        6.18        2.93      1.76 o 
   2  -6  12        8.47       11.28      2.64 o 
   3  -6  12        3.71        3.81      1.90 o 
  -6  -5  12        0.14       -1.17      1.46 o 
  -5  -5  12        3.08        0.88      1.61 o 
  -4  -5  12       17.02       16.26      3.08 o 
  -3  -5  12       73.93       83.85      5.42 o 
  -2  -5  12        8.82       10.11      2.34 o 
  -1  -5  12       47.28       45.13      3.96 o 
   0  -5  12        4.78        5.57      1.90 o 
   1  -5  12        0.05       -0.59      1.32 o 
   2  -5  12        0.12       -1.46      1.17 o 
   3  -5  12       29.79       35.30      4.25 o 
   4  -5  12        0.66        2.78      1.90 o 
  -6  -4  12       25.15       29.30      3.52 o 
  -5  -4  12        5.73        4.17      1.40 o 
  -4  -4  12        1.59        2.50      1.61 o 
  -3  -4  12       12.19        9.12      1.54 o 
  -2  -4  12        7.06        2.49      1.46 o 
  -1  -4  12      310.89      327.88     11.77 o 
   0  -4  12       44.98       59.06      4.40 o 
   1  -4  12      260.45      277.51     10.44 o 
   2  -4  12      164.06      163.64      5.65 o 
   3  -4  12       81.84       68.54      3.16 o 
   4  -4  12        6.39        3.64      1.19 o 
   5  -4  12        8.37        8.41      1.48 o 
  -6  -3  12        0.00       -0.32      1.13 o 
  -5  -3  12        0.04        0.88      1.04 o 
  -4  -3  12      188.48      192.78      6.07 o 
  -3  -3  12        8.64       12.53      1.66 o 
  -2  -3  12      145.38      138.37      4.56 o 
  -1  -3  12        3.38        2.91      0.98 o 
   0  -3  12        0.61        1.32      1.17 o 
   1  -3  12      611.23      630.95     18.62 o 
   2  -3  12      324.06      324.45     11.11 o 
   3  -3  12      112.82       96.27      3.63 o 
   4  -3  12       57.16       57.39      2.90 o 
   5  -3  12       34.12       29.83      2.27 o 
   6  -3  12       13.43       15.66      1.86 o 
  -6  -2  12        0.35       -0.48      1.90 o 
  -5  -2  12        4.48        1.91      1.23 o 
  -4  -2  12       36.83       38.11      3.22 o 
  -3  -2  12        4.49        4.84      1.23 o 
  -2  -2  12       10.84       10.13      1.44 o 
  -1  -2  12      129.32      128.49      4.14 o 
   0  -2  12       36.93       34.29      2.04 o 
   1  -2  12      172.00      186.80      7.64 o 
   2  -2  12        0.23        1.98      0.93 o 
   3  -2  12      110.99       96.36      3.52 o 
   4  -2  12       17.09       14.05      1.60 o 
   5  -2  12       19.81       16.46      1.75 o 
   6  -2  12        0.97        2.01      0.98 o 
   7  -2  12        0.01        0.53      1.03 o 
  -6  -1  12        1.33        0.01      1.02 o 
  -5  -1  12       20.63       17.58      2.49 o 
  -4  -1  12        4.95        3.37      1.14 o 
  -3  -1  12       31.96       37.09      2.33 o 
  -2  -1  12       13.34       11.53      1.83 o 
  -1  -1  12       18.59       17.63      1.68 o 
   0  -1  12       37.07       41.56      2.20 o 
   1  -1  12      172.89      171.25      7.05 o 
   2  -1  12       57.56       55.14      3.22 o 
   3  -1  12      281.14      272.98      6.60 o 
   4  -1  12       12.80       11.36      1.68 o 
   5  -1  12       64.49       64.50      3.01 o 
   6  -1  12       11.46       11.05      1.55 o 
   7  -1  12        2.00        2.76      1.05 o 
  -6   0  12        3.22        5.27      2.49 o 
  -5   0  12        0.82       -1.17      1.32 o 
  -4   0  12        0.00        0.10      0.84 o 
  -3   0  12        0.45        0.22      0.77 o 
  -2   0  12       16.42       13.96      2.64 o 
  -1   0  12       42.88       44.41      2.28 o 
   0   0  12       49.81       51.08      2.78 o 
   1   0  12      110.71      101.78      3.24 o 
   2   0  12       76.01       75.10      2.73 o 
   3   0  12      217.57      213.31      5.45 o 
   4   0  12       37.92       34.22      1.97 o 
   5   0  12        8.22        6.26      1.23 o 
   6   0  12        1.02        0.44      0.83 o 
   7   0  12       30.45       27.92      2.28 o 
   8   0  12        0.40        0.40      1.02 o 
  -6   1  12        9.57       13.33      3.08 o 
  -5   1  12        0.00        1.03      1.61 o 
  -4   1  12        0.42       -0.73      1.32 o 
  -3   1  12        3.82        3.76      1.02 o 
  -2   1  12      214.88      224.23      6.00 o 
  -1   1  12        0.06       -0.78      0.60 o 
   0   1  12        6.49        6.32      1.04 o 
   1   1  12       24.06       22.67      1.58 o 
   2   1  12       31.12       35.60      1.73 o 
   3   1  12        0.14        0.44      0.88 o 
   4   1  12       38.36       37.57      2.12 o 
   5   1  12        8.47        7.97      1.61 o 
   6   1  12        0.00       -0.63      0.67 o 
   7   1  12        5.15        6.22      1.40 o 
   8   1  12       17.67       16.87      4.25 o 
  -5   2  12       26.57       28.42      3.81 o 
  -4   2  12        1.19        0.59      1.46 o 
  -3   2  12        3.45        4.39      1.61 o 
  -2   2  12       37.04       37.39      2.17 o 
  -1   2  12        0.44       -0.51      0.72 o 
   0   2  12        0.08        0.81      0.72 o 
   1   2  12      188.74      197.59      5.14 o 
   2   2  12       24.93       24.14      1.60 o 
   3   2  12      209.33      196.19      7.35 o 
   4   2  12       12.85       13.04      2.05 o 
   5   2  12        9.17        7.18      1.90 o 
   6   2  12       14.00       11.13      2.20 o 
   7   2  12        2.74        3.44      1.19 o 
   8   2  12        0.14       -0.10      1.10 o 
  -5   3  12        2.43        1.46      1.76 o 
  -4   3  12        5.35        2.78      1.90 o 
  -3   3  12        0.07        1.03      1.32 o 
  -2   3  12        2.04        0.15      1.17 o 
  -1   3  12        3.89        6.44      1.76 o 
   0   3  12      139.36      153.75      4.49 o 
   1   3  12       17.79       20.59      1.60 o 
   2   3  12       44.43       42.40      2.12 o 
   3   3  12      389.17      398.34     12.23 o 
   4   3  12       39.52       40.01      3.08 o 
   5   3  12      220.72      240.96      8.96 o 
   6   3  12       41.34       43.23      3.81 o 
   7   3  12       59.44       55.55      4.40 o 
   8   3  12        0.22        4.10      1.76 o 
  -4   4  12       31.45       30.33      3.96 o 
  -3   4  12      107.75      120.40      7.04 o 
  -2   4  12        2.81        3.51      1.76 o 
  -1   4  12        8.03        7.76      2.05 o 
   0   4  12      282.45      274.73     10.44 o 
   1   4  12       17.81       21.71      1.65 o 
   2   4  12      839.56      879.23     23.00 o 
   3   4  12      145.20      128.14      5.58 o 
   4   4  12       19.68       20.07      2.49 o 
   5   4  12      406.98      395.08     13.26 o 
   6   4  12       61.29       59.95      4.54 o 
   7   4  12      133.59      126.31      6.89 o 
   8   4  12        9.16        6.15      2.05 o 
  -4   5  12        9.59       10.40      2.93 o 
  -3   5  12       49.88       40.15      4.40 o 
  -2   5  12       25.71       23.29      3.37 o 
  -1   5  12       23.72       23.73      3.22 o 
   1   5  12       33.39       39.41      3.52 o 
   2   5  12      165.06      174.85      6.61 o 
   3   5  12        5.90        8.49      1.76 o 
   4   5  12      179.89      193.67      7.93 o 
   5   5  12      101.94      111.31      6.01 o 
   6   5  12       24.88       22.12      3.08 o 
   7   5  12        0.97       -1.54      1.03 o 
   8   5  12        1.79        2.93      1.76 o 
  -3   6  12        8.84        9.08      2.64 o 
  -2   6  12        0.06       -0.73      1.17 o 
  -1   6  12       28.24       23.59      3.52 o 
   1   6  12       24.50       19.78      2.78 o 
   2   6  12       28.07       29.74      3.37 o 
   3   6  12       61.63       62.44      3.96 o 
   4   6  12        0.56       -0.15      1.17 o 
   5   6  12        1.50        1.32      1.32 o 
   6   6  12       10.30       12.60      2.49 o 
   7   6  12        3.15        2.20      1.76 o 
   8   6  12       14.85       19.92      3.52 o 
  -2   7  12        0.09        1.17      2.05 o 
   0   7  12        9.67        5.57      2.20 o 
   1   7  12        9.23        8.35      2.34 o 
   2   7  12        7.88        4.98      2.20 o 
   3   7  12        3.72        0.59      1.61 o 
   5   7  12       18.21       17.43      2.78 o 
   6   7  12        2.28        2.78      1.76 o 
   7   7  12        6.86        8.93      2.49 o 
   0   8  12       13.43       17.28      3.22 o 
   1   8  12        2.94        5.71      2.34 o 
   2   8  12        0.04       -0.29      1.46 o 
   3   8  12        2.88       -0.29      1.76 o 
   4   8  12        5.35        6.59      2.34 o 
   6   8  12        4.17        6.59      2.20 o 
   3   9  12       14.90       10.84      3.22 o 
   4   9  12        4.64        8.64      2.78 o 
  -2  -7  13        3.58        2.34      1.61 o 
  -1  -7  13        7.94       10.84      2.78 o 
   0  -7  13       11.29       11.28      2.78 o 
  -4  -6  13        8.94        9.96      2.64 o 
  -3  -6  13       16.66       14.06      2.93 o 
  -2  -6  13        0.00        0.88      1.32 o 
  -1  -6  13        5.92        3.66      1.76 o 
   0  -6  13        0.00        0.44      1.46 o 
   1  -6  13        5.85       10.69      2.49 o 
   2  -6  13        0.09       -1.17      1.17 o 
  -5  -5  13        1.80       -0.15      1.32 o 
  -4  -5  13        0.17        1.32      1.61 o 
  -3  -5  13       88.75      107.17      6.45 o 
  -2  -5  13       20.08       14.80      2.93 o 
  -1  -5  13       37.45       41.90      4.10 o 
   0  -5  13        4.30        3.81      1.76 o 
   1  -5  13       45.95       42.35      4.10 o 
   2  -5  13       47.27       57.88      4.54 o 
   3  -5  13       10.25        9.81      2.49 o 
   4  -5  13        7.25        9.60      2.49 o 
  -5  -4  13       18.86       14.56      2.34 o 
  -4  -4  13      138.82      138.94      8.51 o 
  -3  -4  13       30.27       31.15      2.48 o 
  -2  -4  13       23.26       27.10      3.37 o 
  -1  -4  13       57.30       63.90      4.69 o 
   0  -4  13       43.73       45.13      3.96 o 
   1  -4  13      297.56      318.92     11.76 o 
   2  -4  13        2.81        3.51      1.76 o 
   3  -4  13        3.39        6.75      1.32 o 
   4  -4  13        2.28        0.88      1.04 o 
   5  -4  13        0.95        1.36      1.05 o 
  -6  -3  13       22.72       24.21      2.64 o 
  -5  -3  13       12.84       10.59      1.86 o 
  -4  -3  13       24.24       23.58      3.08 o 
  -3  -3  13        6.09        5.59      1.35 o 
  -2  -3  13       15.49       14.32      1.75 o 
  -1  -3  13       79.64       81.88      3.46 o 
   0  -3  13      129.09      134.84      6.75 o 
   1  -3  13      205.65      182.13      7.93 o 
   2  -3  13        5.65        7.76      2.20 o 
   3  -3  13        9.18       13.63      1.98 o 
   4  -3  13        5.30        3.31      1.08 o 
   5  -3  13        0.22        1.56      1.03 o 
   6  -3  13       24.26       33.06      2.56 o 
  -6  -2  13        3.73        1.98      1.24 o 
  -5  -2  13        2.48        3.08      1.29 o 
  -4  -2  13        0.90       -0.07      0.93 o 
  -3  -2  13        2.66        3.40      1.32 o 
  -2  -2  13        2.28        1.15      0.88 o 
  -1  -2  13       88.82       86.93      3.46 o 
   0  -2  13       11.39        9.06      1.27 o 
   1  -2  13      194.90      204.75      8.23 o 
   2  -2  13       44.22       46.31      3.81 o 
   3  -2  13      120.84      114.19      3.93 o 
   4  -2  13        2.65        2.34      0.93 o 
   5  -2  13        0.33        0.66      0.84 o 
   6  -2  13        3.05        1.49      1.08 o 
  -6  -1  13        0.24        0.29      1.76 o 
  -5  -1  13        0.00       -0.91      0.84 o 
  -4  -1  13        2.93        3.88      1.35 o 
  -3  -1  13        8.13        6.13      1.35 o 
  -2  -1  13        1.82        0.22      1.03 o 
  -1  -1  13       61.79       66.95      2.95 o 
   0  -1  13       54.23       59.59      4.54 o 
   1  -1  13      364.20      341.11     11.49 o 
   2  -1  13       52.03       44.26      3.37 o 
   3  -1  13       27.68       24.78      1.86 o 
   4  -1  13        1.02        0.51      0.77 o 
   5  -1  13       22.63       19.41      1.86 o 
   6  -1  13        1.64        0.68      0.98 o 
   7  -1  13        3.00        3.76      1.27 o 
  -6   0  13        7.10        0.00      1.90 o 
  -5   0  13        0.64        1.17      1.61 o 
  -4   0  13        6.54        6.17      1.41 o 
  -3   0  13        1.15        0.44      0.88 o 
  -2   0  13      119.62      124.92      5.28 o 
  -1   0  13        6.61        4.25      1.46 o 
   0   0  13       30.31       29.37      2.27 o 
   1   0  13      116.54      116.92      3.66 o 
   2   0  13       36.75       32.24      2.93 o 
   3   0  13        1.66        1.85      0.88 o 
   4   0  13        1.98        1.56      0.77 o 
   5   0  13       34.12       30.40      3.52 o 
   6   0  13       81.71       81.87      3.58 o 
   7   0  13        7.65        7.87      1.83 o 
  -5   1  13        2.94        2.64      2.05 o 
  -4   1  13       32.69       31.35      3.66 o 
  -3   1  13        0.01        0.48      0.77 o 
  -2   1  13       70.15       72.49      3.15 o 
  -1   1  13       66.70       70.60      3.01 o 
   0   1  13      108.63      109.52      5.94 o 
   1   1  13        0.07        0.65      0.67 o 
   2   1  13      234.06      228.73      8.38 o 
   3   1  13       62.21       63.33      3.96 o 
   4   1  13       52.37       54.27      2.59 o 
   5   1  13       19.26       19.07      1.76 o 
   6   1  13        0.01        0.16      0.81 o 
   7   1  13        0.39       -0.97      0.64 o 
   8   1  13        1.26        0.68      1.13 o 
  -5   2  13       38.43       46.15      4.98 o 
  -4   2  13       30.87       38.68      4.10 o 
  -3   2  13        1.08        3.22      1.61 o 
  -2   2  13        0.92        0.59      1.32 o 
  -1   2  13       10.14       11.45      1.90 o 
   0   2  13       55.76       55.26      2.58 o 
   1   2  13        3.04        2.97      0.88 o 
   2   2  13       61.28       73.63      2.79 o 
   3   2  13      135.07      122.98      5.58 o 
   4   2  13      155.09      177.32      7.34 o 
   5   2  13      145.72      135.74      6.31 o 
   6   2  13        1.39        0.44      1.03 o 
   7   2  13       17.32       13.18      2.78 o 
   8   2  13        4.30        4.98      1.90 o 
  -4   3  13       15.43       16.11      3.08 o 
  -3   3  13        2.78        1.03      1.32 o 
  -2   3  13       32.54       35.46      3.66 o 
  -1   3  13       52.16       58.18      4.25 o 
   0   3  13      641.48      651.37     13.23 o 
   1   3  13      184.69      197.36      5.39 o 
   2   3  13       34.42       38.10      2.12 o 
   3   3  13      173.52      182.22      7.19 o 
   4   3  13       86.18       96.19      5.13 o 
   5   3  13      322.15      294.67     10.45 o 
   6   3  13        1.25        1.32      0.93 o 
   7   3  13        0.30       -0.29      1.32 o 
   8   3  13        1.43        0.44      1.32 o 
  -4   4  13        0.20        2.34      2.05 o 
  -3   4  13       40.53       52.02      4.84 o 
  -2   4  13      115.37      117.19      6.75 o 
  -1   4  13       48.57       54.22      4.40 o 
   0   4  13      343.79      363.35     12.95 o 
   1   4  13       91.17      101.35      4.47 o 
   2   4  13       41.01       42.35      3.08 o 
   3   4  13      415.91      473.86     14.15 o 
   4   4  13       73.15       77.70      4.54 o 
   5   4  13       58.32       45.88      3.52 o 
   6   4  13       29.40       30.03      3.52 o 
   7   4  13       30.58       34.43      3.96 o 
   8   4  13        0.93       -0.59      1.17 o 
  -3   5  13        1.49       -0.15      1.46 o 
  -2   5  13        2.78        4.25      2.05 o 
  -1   5  13       27.58       21.98      3.37 o 
   0   5  13      154.90      168.47      8.22 o 
   2   5  13       19.87       15.09      2.49 o 
   3   5  13        1.06        1.76      1.17 o 
   4   5  13      181.75      197.48      5.70 o 
   5   5  13       49.22       57.01      4.25 o 
   6   5  13       11.42       11.72      2.49 o 
   7   5  13        9.63        8.06      2.34 o 
   8   5  13       15.70       26.07      3.81 o 
  -2   6  13       11.10       10.84      2.78 o 
  -1   6  13        6.79        6.00      2.20 o 
   1   6  13       19.67       23.58      3.08 o 
   2   6  13        7.59        4.25      1.76 o 
   4   6  13        2.10        3.37      1.61 o 
   5   6  13       17.78       18.90      2.93 o 
   6   6  13       24.88       28.13      3.52 o 
   7   6  13       20.92       22.71      3.52 o 
   8   6  13        2.33       -0.15      1.46 o 
  -1   7  13        0.65        0.44      1.61 o 
   1   7  13        4.15        3.66      2.05 o 
   2   7  13        0.08        1.46      1.61 o 
   3   7  13        7.13        3.08      1.90 o 
   5   7  13       28.33       33.11      3.66 o 
   6   7  13        1.23        0.88      1.76 o 
   7   7  13        3.13        2.20      1.90 o 
   1   8  13        3.08        1.32      2.05 o 
   2   8  13       18.29       19.34      3.37 o 
   3   8  13        0.12        0.00      1.90 o 
   4   8  13        1.28        2.34      2.05 o 
  -3  -6  14        0.03        0.59      1.61 o 
  -2  -6  14        0.08        0.15      1.61 o 
  -1  -6  14        6.71        6.15      2.20 o 
   0  -6  14       21.42       27.10      3.66 o 
   1  -6  14        7.51       12.60      2.78 o 
  -4  -5  14        4.39        2.93      1.90 o 
  -3  -5  14        8.76        4.83      2.20 o 
  -2  -5  14        0.04        1.17      1.61 o 
  -1  -5  14      137.07      148.90      7.77 o 
   0  -5  14       17.87       19.48      3.22 o 
   1  -5  14       20.36       12.01      2.64 o 
   2  -5  14        0.01       -0.15      1.61 o 
   3  -5  14       20.71       22.56      3.37 o 
  -5  -4  14        0.16        0.08      1.13 o 
  -4  -4  14        0.25       -0.17      1.17 o 
  -3  -4  14        0.08        1.21      1.02 o 
  -2  -4  14       35.74       38.83      3.96 o 
  -1  -4  14      208.42      206.76      9.10 o 
   0  -4  14       48.64       60.52      4.69 o 
   1  -4  14       36.54       40.73      4.10 o 
   2  -4  14        3.72        6.44      2.05 o 
   3  -4  14       18.10       19.34      2.93 o 
   4  -4  14        0.15       -0.23      0.88 o 
  -5  -3  14        0.14        1.17      1.19 o 
  -4  -3  14        0.08       -0.08      0.98 o 
  -3  -3  14        0.02       -0.29      0.93 o 
  -2  -3  14       39.94       45.51      3.00 o 
  -1  -3  14      253.21      266.35      7.15 o 
   0  -3  14       74.32       83.56      5.28 o 
   1  -3  14       71.50       80.77      5.28 o 
   2  -3  14        3.57        1.61      1.46 o 
   3  -3  14        9.67       15.38      2.78 o 
   4  -3  14        7.98        8.61      1.76 o 
   5  -3  14        0.53        1.46      1.04 o 
  -5  -2  14       12.72       13.36      1.97 o 
  -4  -2  14        7.70        7.58      1.54 o 
  -3  -2  14       15.77       19.02      2.07 o 
  -2  -2  14        0.68        0.37      0.93 o 
  -1  -2  14        2.90        4.41      1.39 o 
   0  -2  14       13.20       13.33      2.34 o 
   1  -2  14        2.13       -0.29      1.03 o 
   2  -2  14        4.85        3.08      1.61 o 
   3  -2  14        2.55        1.03      1.46 o 
   4  -2  14       32.80       35.46      2.38 o 
   5  -2  14        4.29        5.57      1.61 o 
   6  -2  14        0.00        0.58      1.02 o 
  -5  -1  14        0.73        1.03      1.19 o 
  -4  -1  14        9.72       11.62      1.81 o 
  -3  -1  14       10.34       13.19      1.81 o 
  -2  -1  14        0.00        0.96      1.03 o 
  -1  -1  14        1.17        2.51      1.10 o 
   0  -1  14       88.80       83.89      3.30 o 
   1  -1  14       57.22       64.93      4.40 o 
   2  -1  14       71.84       70.37      4.54 o 
   3  -1  14        0.53       -1.17      0.88 o 
   4  -1  14       35.79       31.05      2.17 o 
   5  -1  14        0.07        0.24      0.81 o 
   6  -1  14        3.91        3.73      1.83 o 
   7  -1  14        2.27        1.88      1.19 o 
  -5   0  14        0.19       -1.46      1.46 o 
  -4   0  14       90.46       99.95      5.28 o 
  -3   0  14       15.90       14.36      2.49 o 
  -2   0  14        5.24        3.15      1.04 o 
  -1   0  14       24.83       24.40      1.91 o 
   0   0  14       72.95       69.97      2.94 o 
   1   0  14       21.43       23.15      2.78 o 
   2   0  14       86.49       76.10      4.55 o 
   3   0  14       15.07       15.23      2.49 o 
   4   0  14       21.31       18.13      1.69 o 
   5   0  14        3.39        2.38      0.98 o 
   6   0  14        9.30       11.52      1.71 o 
   7   0  14        4.66        3.15      2.27 o 
  -5   1  14        4.36        4.10      2.05 o 
  -4   1  14        6.97        4.25      2.05 o 
  -3   1  14        0.04       -1.06      0.88 o 
  -2   1  14        0.88       -0.81      0.81 o 
  -1   1  14        6.05        6.84      1.29 o 
   0   1  14       53.88       57.83      2.69 o 
   1   1  14       40.02       37.72      2.12 o 
   2   1  14      111.71      117.36      5.72 o 
   3   1  14       95.37       91.66      4.99 o 
   4   1  14       30.08       31.50      3.08 o 
   5   1  14       18.24       20.23      1.98 o 
   6   1  14        9.98        7.57      1.61 o 
   7   1  14        3.14        2.20      1.08 o 
  -4   2  14        0.30       -0.88      1.46 o 
  -3   2  14       21.34       22.85      3.37 o 
  -2   2  14      249.26      254.94     10.29 o 
  -1   2  14        9.32        7.75      1.35 o 
   0   2  14       35.14       35.81      2.23 o 
   1   2  14      170.68      163.44      4.78 o 
   2   2  14       13.62       14.35      2.20 o 
   3   2  14        5.53        0.59      1.17 o 
   4   2  14       17.76       14.65      2.34 o 
   5   2  14       13.15       10.55      2.20 o 
   6   2  14        2.64        2.93      1.46 o 
   7   2  14       11.34        7.62      2.20 o 
   8   2  14        0.35       -0.73      1.32 o 
  -4   3  14        3.37        2.93      1.76 o 
  -3   3  14        6.25        2.49      1.76 o 
  -2   3  14      175.88      187.44      8.81 o 
  -1   3  14       15.84       20.65      2.93 o 
   0   3  14       53.92       60.34      2.88 o 
   1   3  14      133.58      134.85      4.34 o 
   2   3  14        1.87        2.12      0.93 o 
   3   3  14      222.62      225.37      8.52 o 
   4   3  14      140.65      128.98      6.16 o 
   5   3  14      182.88      169.71      7.49 o 
   6   3  14        1.35        1.76      1.46 o 
   7   3  14        2.57        2.49      1.61 o 
   8   3  14        0.67        0.88      1.61 o 
  -3   4  14       48.68       54.66      4.98 o 
  -2   4  14       83.28       86.05      5.86 o 
  -1   4  14        0.42       -0.29      1.17 o 
   0   4  14        8.82        9.96      2.34 o 
   1   4  14       16.10       22.20      3.00 o 
   2   4  14        0.17        0.33      0.70 o 
   3   4  14       17.13       14.36      2.20 o 
   4   4  14       16.39       16.85      2.49 o 
   5   4  14       38.48       32.09      3.22 o 
   6   4  14       31.77       37.51      3.96 o 
   7   4  14        5.58        8.49      2.34 o 
   8   4  14        2.88        6.88      2.20 o 
  -2   5  14        0.59        0.73      1.46 o 
  -1   5  14        9.50        2.49      1.76 o 
   0   5  14       12.52        9.37      2.49 o 
   1   5  14       49.02       52.32      4.25 o 
   3   5  14       93.03      101.03      5.13 o 
   4   5  14        2.62        1.32      1.32 o 
   5   5  14       14.44       10.84      2.49 o 
   6   5  14       37.13       35.60      3.96 o 
   7   5  14       35.66       45.13      4.54 o 
  -1   6  14        0.21       -0.88      1.46 o 
   0   6  14       14.32       13.04      3.08 o 
   2   6  14        1.11        2.05      1.61 o 
   4   6  14        0.37        0.15      1.32 o 
   5   6  14        0.08        0.44      1.32 o 
   6   6  14        0.94        1.17      1.32 o 
   7   6  14       11.87       15.23      3.08 o 
   2   7  14       14.04       14.06      2.93 o 
   3   7  14        0.28       -0.44      1.76 o 
   5   7  14        1.58        2.34      1.76 o 
   6   7  14       11.63       15.97      3.08 o 
   2   8  14       10.88       17.72      3.37 o 
   3   8  14        0.35       -1.46      1.61 o 
   4   8  14        5.21        6.15      2.49 o 
  -3  -5  15       68.54       70.35      5.57 o 
  -2  -5  15        9.88       15.38      3.08 o 
  -1  -5  15       76.06       83.70      5.86 o 
   0  -5  15        0.02       -1.32      1.32 o 
   1  -5  15        9.64       14.65      2.93 o 
   2  -5  15        6.46        4.98      2.05 o 
  -4  -4  15        1.48       -0.15      1.14 o 
  -3  -4  15       40.25       36.78      2.90 o 
  -2  -4  15        0.18        1.46      1.76 o 
  -1  -4  15       48.85       47.33      4.54 o 
   0  -4  15        3.33        2.49      1.76 o 
   1  -4  15        1.04        0.44      1.32 o 
   2  -4  15       37.65       37.51      4.10 o 
   3  -4  15        6.68        3.08      1.76 o 
   4  -4  15        5.78        6.59      2.20 o 
  -4  -3  15        7.55        3.22      1.35 o 
  -3  -3  15        3.50        4.01      1.33 o 
  -2  -3  15        3.69        4.32      1.24 o 
  -1  -3  15        2.78        1.61      1.76 o 
   0  -3  15        0.01       -1.54      1.03 o 
   1  -3  15       25.31       20.66      3.08 o 
   2  -3  15        0.14        0.00      1.17 o 
   3  -3  15        0.75        0.00      1.32 o 
   4  -3  15       15.17       13.18      2.64 o 
   5  -3  15       33.85       36.10      2.64 o 
  -4  -2  15        0.17        0.22      1.16 o 
  -3  -2  15        1.89        1.94      1.19 o 
  -2  -2  15       19.41       25.06      2.27 o 
  -1  -2  15       24.73       23.36      2.08 o 
   0  -2  15       39.01       36.19      3.66 o 
   1  -2  15        5.40        8.35      2.20 o 
   2  -2  15       25.40       27.25      3.37 o 
   3  -2  15        6.09        3.52      1.61 o 
   4  -2  15        0.01        1.17      1.32 o 
   5  -2  15        1.55        1.09      0.98 o 
  -4  -1  15       12.93       12.60      1.96 o 
  -3  -1  15        0.66        2.75      1.23 o 
  -2  -1  15        1.43        1.23      0.98 o 
  -1  -1  15        0.05       -0.69      0.88 o 
   0  -1  15       79.88       81.95      5.13 o 
   1  -1  15       36.57       41.17      3.81 o 
   2  -1  15       11.32        8.06      2.20 o 
   3  -1  15       32.99       42.64      3.66 o 
   4  -1  15       18.79       12.60      2.34 o 
   5  -1  15        4.63        6.53      1.35 o 
   6  -1  15        4.64        5.33      1.68 o 
  -4   0  15       27.33       26.37      2.48 o 
  -3   0  15       33.01       30.79      4.25 o 
  -2   0  15       32.09       30.06      2.33 o 
  -1   0  15       13.57       16.16      1.76 o 
   0   0  15        0.36        0.81      0.83 o 
   1   0  15       36.19       42.78      3.52 o 
   2   0  15       45.85       46.89      3.66 o 
   3   0  15        1.71        4.10      1.76 o 
   4   0  15        4.32        2.93      1.46 o 
   5   0  15        8.31        5.60      1.46 o 
   6   0  15        0.14        0.76      0.91 o 
   7   0  15        1.17        0.87      2.49 o 
  -4   1  15       11.37       13.04      2.93 o 
  -3   1  15        0.19        0.88      1.61 o 
  -2   1  15        0.96        1.05      0.98 o 
  -1   1  15      195.07      183.06      5.55 o 
   0   1  15       10.19        9.75      1.40 o 
   1   1  15        9.34       11.13      2.05 o 
   2   1  15        7.51        7.47      1.90 o 
   3   1  15       33.52       26.08      2.93 o 
   4   1  15      125.29       96.38      5.28 o 
   5   1  15        4.03        2.93      1.61 o 
   6   1  15       11.16       10.05      1.66 o 
   7   1  15        1.50        1.50      1.02 o 
  -4   2  15        6.59        4.83      2.34 o 
  -3   2  15        3.22        1.76      1.61 o 
  -2   2  15      142.97      142.46      7.34 o 
  -1   2  15       60.52       70.33      7.40 o 
   0   2  15       41.19       40.09      2.33 o 
   1   2  15        0.23        0.26      0.77 o 
   2   2  15      271.95      252.12      9.41 o 
   3   2  15      533.89      509.57     15.64 o 
   4   2  15        3.25        9.96      2.20 o 
   5   2  15        4.01        3.51      1.61 o 
   6   2  15        4.95        3.08      1.61 o 
   7   2  15        0.32       -0.15      1.17 o 
  -3   3  15        1.20        3.95      1.90 o 
  -2   3  15       83.35       68.17      5.13 o 
  -1   3  15       65.26       83.11      5.42 o 
   0   3  15        2.79        3.00      1.04 o 
   1   3  15       66.96       70.23      3.05 o 
   2   3  15        8.06        5.57      1.61 o 
   3   3  15       46.55       38.98      3.22 o 
   4   3  15      124.57      142.15      6.75 o 
   5   3  15        5.80        7.47      2.05 o 
   6   3  15       13.30       15.97      2.78 o 
   7   3  15        0.08        0.59      1.32 o 
  -3   4  15       11.15       11.28      2.78 o 
  -2   4  15        0.04        0.59      1.61 o 
  -1   4  15       53.68       68.58      5.13 o 
   0   4  15       12.69        8.93      2.49 o 
   1   4  15        0.07        1.32      1.46 o 
   2   4  15       76.91       71.48      3.16 o 
   3   4  15        0.00       -0.59      1.17 o 
   4   4  15        3.54        3.22      1.61 o 
   5   4  15        2.20        4.83      1.76 o 
   6   4  15       20.74       16.85      3.22 o 
   7   4  15        0.09        0.44      1.61 o 
  -2   5  15       24.31       33.69      4.25 o 
  -1   5  15        0.28        1.17      1.61 o 
   0   5  15       18.17       17.58      3.08 o 
   1   5  15      140.26      144.51      7.48 o 
   2   5  15        6.68        3.95      1.76 o 
   3   5  15        3.96        2.05      1.32 o 
   4   5  15       28.34       30.33      3.22 o 
   5   5  15        0.00       -0.44      1.32 o 
   6   5  15        1.30        0.59      1.46 o 
   7   5  15        6.36        4.39      2.20 o 
  -1   6  15       12.35       11.13      2.93 o 
   0   6  15        0.14        0.29      1.46 o 
   1   6  15        1.30        2.20      1.61 o 
   4   6  15        0.05        0.29      1.32 o 
   5   6  15       10.17       11.72      2.64 o 
   6   6  15        0.07       -0.73      1.32 o 
   3   7  15       10.79       15.82      3.22 o 
  -1  -5  16       35.56       32.23      4.40 o 
   0  -5  16       13.13       19.77      3.52 o 
  -3  -4  16       11.15        4.98      2.34 o 
  -2  -4  16        1.73        0.44      1.61 o 
  -1  -4  16        7.16        7.76      2.64 o 
   0  -4  16        2.65        6.15      2.34 o 
   1  -4  16        4.56        6.00      2.34 o 
   2  -4  16        6.79        7.32      2.34 o 
   3  -4  16       21.45       30.76      3.96 o 
  -3  -3  16        3.06        3.07      1.29 o 
  -2  -3  16        5.50        4.61      1.40 o 
  -1  -3  16        0.04        1.76      1.76 o 
   0  -3  16        0.27       -0.88      1.17 o 
   1  -3  16        0.61       -0.29      1.17 o 
   2  -3  16        1.10        5.27      1.90 o 
   3  -3  16        0.53        1.61      1.61 o 
   4  -3  16       16.19       15.09      2.93 o 
  -4  -2  16        0.01        0.95      1.23 o 
  -3  -2  16        0.87        1.76      1.24 o 
  -2  -2  16        2.37        1.36      1.17 o 
  -1  -2  16        1.17        2.20      1.61 o 
   0  -2  16        0.47       -0.15      1.32 o 
   1  -2  16       22.24       27.98      3.52 o 
   2  -2  16       18.58       13.48      2.64 o 
   3  -2  16        1.00        1.32      1.46 o 
   4  -2  16       24.68       33.40      3.81 o 
   5  -2  16        4.49       12.01      2.49 o 
  -4  -1  16        0.27       -0.37      1.23 o 
  -3  -1  16        1.00        0.38      1.19 o 
  -2  -1  16        0.00       -1.10      0.93 o 
  -1  -1  16        0.02       -0.67      0.88 o 
   0  -1  16        1.19        2.20      1.46 o 
   1  -1  16        0.84        1.76      1.61 o 
   2  -1  16        8.37        7.91      2.05 o 
   3  -1  16        1.10        1.32      1.32 o 
   4  -1  16        1.18        3.81      1.61 o 
   5  -1  16        2.24        0.15      1.17 o 
   6  -1  16       13.58       17.50      2.12 o 
  -4   0  16        0.01       -0.44      1.61 o 
  -3   0  16       70.70       77.07      3.77 o 
  -2   0  16        1.85        1.76      1.04 o 
  -1   0  16        2.61        2.22      1.39 o 
   0   0  16        3.19        1.90      1.46 o 
   1   0  16       44.32       38.83      3.66 o 
   2   0  16        8.93        7.91      1.90 o 
   3   0  16       37.37       29.74      3.37 o 
   4   0  16        1.87        2.64      1.46 o 
   5   0  16        0.22        0.88      1.32 o 
   6   0  16        3.69        0.83      0.91 o 
  -3   1  16       20.82       21.39      3.37 o 
  -2   1  16       44.94       47.67      2.94 o 
  -1   1  16       10.94       14.82      1.81 o 
   0   1  16       40.86       41.61      2.54 o 
   1   1  16       62.32       63.47      4.40 o 
   2   1  16       39.17       32.97      3.37 o 
   3   1  16        0.89        1.76      1.32 o 
   4   1  16        3.71        4.69      1.76 o 
   5   1  16        4.52        6.15      1.90 o 
   6   1  16        0.42        3.37      1.61 o 
  -3   2  16        4.68        4.83      2.20 o 
  -2   2  16       11.58       11.57      2.64 o 
  -1   2  16       13.86       13.72      1.75 o 
   0   2  16        3.98        0.59      0.93 o 
   1   2  16      151.13      159.36      7.19 o 
   2   2  16       13.34       15.23      2.49 o 
   3   2  16       21.12       13.92      2.49 o 
   4   2  16        1.46        1.61      1.46 o 
   5   2  16        9.07        6.88      1.90 o 
   6   2  16        2.10        1.90      1.46 o 
   7   2  16        1.49       -0.15      1.32 o 
  -3   3  16        1.85        1.76      1.76 o 
  -2   3  16        5.36        8.79      2.49 o 
  -1   3  16        1.26        1.17      1.46 o 
   0   3  16       28.36       31.50      3.52 o 
   1   3  16        2.65        2.43      1.02 o 
   2   3  16       11.21       11.42      2.20 o 
   3   3  16        2.13        1.90      1.46 o 
   4   3  16       80.00       85.76      5.28 o 
   5   3  16        3.01        1.46      1.32 o 
   6   3  16       16.65       21.09      3.08 o 
   7   3  16        7.31        6.44      2.20 o 
  -2   4  16       16.47       21.53      3.52 o 
  -1   4  16        3.28        3.08      1.90 o 
   0   4  16        5.09        1.76      1.61 o 
   1   4  16        0.38        0.15      1.32 o 
   2   4  16       12.35       10.25      2.05 o 
   3   4  16        9.04        6.15      1.90 o 
   4   4  16       10.82       10.11      2.20 o 
   5   4  16       14.76       17.43      2.78 o 
   6   4  16        1.13        2.34      1.76 o 
   7   4  16        0.01        3.08      1.76 o 
  -1   5  16        7.33        7.32      2.34 o 
   0   5  16        0.02        1.46      1.61 o 
   1   5  16       41.86       44.25      4.25 o 
   2   5  16        0.16        2.78      1.46 o 
   3   5  16       15.08       20.07      2.78 o 
   4   5  16        0.03       -0.88      1.17 o 
   5   5  16        5.91        4.96      1.40 o 
   6   5  16       26.31       29.88      3.96 o 
   0   6  16       17.12       22.85      3.66 o 
   1   6  16        0.10        1.61      1.61 o 
   2   6  16        0.01        0.88      1.76 o 
   4   6  16       14.37       23.73      3.37 o 
   5   6  16        0.13       -1.76      1.17 o 
   6   6  16        6.76        4.10      2.20 o 
  -1  -4  17        5.66        3.66      2.05 o 
   0  -4  17        0.01       -1.17      1.46 o 
   1  -4  17        4.41        8.06      2.64 o 
  -2  -3  17       16.70       21.68      3.66 o 
  -1  -3  17        0.15        0.88      1.61 o 
   0  -3  17        0.13       -0.88      1.61 o 
   1  -3  17        1.69        4.69      2.05 o 
   2  -3  17        6.59        7.91      2.34 o 
   3  -3  17        0.92        1.17      1.76 o 
  -3  -2  17        0.64        1.19      1.19 o 
  -2  -2  17        3.82        1.83      1.24 o 
  -1  -2  17       29.60       35.60      4.10 o 
   0  -2  17        0.83        2.05      1.76 o 
   1  -2  17       13.42        8.64      2.49 o 
   2  -2  17       22.62       28.86      3.66 o 
   3  -2  17        0.90       -0.15      1.32 o 
   4  -2  17        0.01        0.29      1.32 o 
  -3  -1  17       11.06       15.25      2.07 o 
  -2  -1  17        2.48        4.32      1.35 o 
  -1  -1  17        0.85        1.90      1.61 o 
   0  -1  17       11.27       12.30      2.64 o 
   1  -1  17        6.50        9.08      2.34 o 
   2  -1  17        0.07       -0.29      1.32 o 
   3  -1  17        4.50        3.95      1.90 o 
   4  -1  17        2.11        0.88      1.32 o 
   5  -1  17        4.28        4.98      1.90 o 
  -3   0  17       36.08       34.17      2.79 o 
  -2   0  17       15.20       15.95      2.34 o 
  -1   0  17        4.53        2.64      1.14 o 
   0   0  17        5.56        4.10      1.90 o 
   1   0  17       21.64       21.09      3.08 o 
   2   0  17       24.37       22.56      3.08 o 
   3   0  17        0.37        2.05      1.46 o 
   4   0  17       18.61       19.19      3.08 o 
   5   0  17        4.99        6.74      2.05 o 
  -3   1  17       16.55       12.89      3.08 o 
  -2   1  17       13.41       12.09      1.83 o 
  -1   1  17        6.47        3.23      1.29 o 
   0   1  17       53.87       53.64      4.25 o 
   1   1  17      121.96      127.31      6.60 o 
   2   1  17        9.50       11.28      2.34 o 
   3   1  17        3.68        4.39      1.61 o 
   4   1  17        0.64        0.59      1.17 o 
   5   1  17        0.12       -0.29      1.32 o 
   6   1  17        8.09        9.67      2.34 o 
  -2   2  17        6.59        3.81      2.20 o 
  -1   2  17       20.20       18.60      3.08 o 
   0   2  17       24.13       22.91      2.12 o 
   1   2  17        1.70        2.78      1.61 o 
   2   2  17       38.01       37.07      3.66 o 
   3   2  17        2.22        2.20      1.46 o 
   4   2  17        9.90        8.06      2.05 o 
   5   2  17        3.16        2.64      1.46 o 
   6   2  17        2.39        4.10      1.76 o 
  -2   3  17        3.21        3.08      1.90 o 
  -1   3  17        2.24        0.29      1.46 o 
   0   3  17        5.41        9.67      2.34 o 
   1   3  17        2.15        2.05      1.46 o 
   2   3  17       70.74       82.08      4.98 o 
   3   3  17        0.69        0.44      1.32 o 
   4   3  17        3.81        1.90      1.76 o 
   5   3  17        0.00       -0.15      1.32 o 
   6   3  17       13.28       17.43      3.08 o 
  -1   4  17       33.36       28.71      3.81 o 
   0   4  17        2.56       -0.15      1.46 o 
   1   4  17        8.66        6.59      2.05 o 
   2   4  17        3.59        1.76      1.32 o 
   3   4  17       18.84       23.44      3.08 o 
   4   4  17        5.41        7.47      2.05 o 
   5   4  17       17.74       17.72      2.93 o 
   6   4  17       11.02       13.62      2.78 o 
   0   5  17        1.48        0.29      1.61 o 
   1   5  17        1.98        0.00      1.46 o 
   4   5  17        8.90       10.69      2.34 o 
   5   5  17        7.12        4.69      1.76 o 
   2   6  17        0.72        2.34      1.90 o 
  -1  -2  18       18.22       18.46      3.22 o 
   0  -2  18        6.97        7.03      2.34 o 
   1  -2  18        1.91        1.61      1.76 o 
   2  -2  18        2.48        1.46      1.61 o 
   3  -2  18        2.56        1.03      1.46 o 
  -2  -1  18       20.21       27.09      2.54 o 
  -1  -1  18       21.64       18.75      3.22 o 
   0  -1  18        3.37        2.49      1.76 o 
   1  -1  18        0.22        0.15      1.46 o 
   2  -1  18        1.25        3.66      1.76 o 
   3  -1  18        1.57        0.15      1.32 o 
   4  -1  18        3.58        6.30      2.20 o 
  -2   0  18        9.15       10.67      1.81 o 
  -1   0  18       66.05       76.07      5.42 o 
   0   0  18        8.61       10.69      2.49 o 
   1   0  18        0.00        0.59      1.61 o 
   2   0  18        0.07        0.88      1.46 o 
   3   0  18        0.01       -0.29      1.32 o 
   4   0  18        0.00        2.05      1.61 o 
  -2   1  18        1.19        1.17      1.76 o 
  -1   1  18       11.77       13.14      2.86 o 
   0   1  18        0.69       -0.29      1.61 o 
   1   1  18        3.85        7.91      2.20 o 
   2   1  18       30.41       32.08      3.66 o 
   3   1  18        2.14        1.46      1.46 o 
   4   1  18        8.98        9.96      2.34 o 
   5   1  18        0.36        2.64      1.76 o 
  -1   2  18        0.58        1.03      1.76 o 
   0   2  18        0.72        0.00      1.32 o 
   1   2  18        0.21        1.03      1.61 o 
   2   2  18        9.02        9.67      2.34 o 
   3   2  18        0.20        1.17      1.46 o 
   4   2  18        6.30        3.66      1.76 o 
   5   2  18        1.56        2.34      1.61 o 
  -1   3  18        3.26        3.22      1.90 o 
   0   3  18        0.55        1.76      1.61 o 
   1   3  18        0.00        1.32      1.46 o 
   2   3  18        5.00        7.62      2.20 o 
   3   3  18        0.18       -0.88      1.17 o 
   4   3  18        2.16        1.76      1.46 o 
   5   3  18        4.64        2.05      1.61 o 
   0   4  18        3.51        7.32      2.34 o 
   3   4  18        0.87        0.15      1.32 o 
   4   4  18        2.41        2.93      1.76 o 
   5   4  18        2.05        0.73      1.61 o 
   4   5  18        1.42        2.78      1.90 o 
   1  -1  19        0.01       -1.46      1.32 o 
   2  -1  19        4.14        3.37      2.05 o 
   0   0  19        5.21        8.06      2.49 o 
   1   0  19        0.51        1.46      1.61 o 
   2   0  19        1.02        0.29      1.46 o 
   3   0  19        1.29        1.61      1.61 o 
   0   1  19       19.31       18.75      3.08 o 
   1   1  19       30.06       30.62      3.66 o 
   2   1  19       19.52       16.70      2.93 o 
   3   1  19        0.06       -0.44      1.17 o 
   0   2  19        1.97        1.90      1.76 o 
   1   2  19        1.75        1.03      1.32 o 
   2   2  19        4.46        3.22      1.76 o 
   3   2  19        6.46        6.44      2.05 o 
   4   2  19        0.02       -0.29      1.17 o 
   1   3  19       15.12        6.15      2.05 o 
   2   3  19        0.18       -0.88      1.32 o 
   3   3  19        1.44        0.00      1.46 o 
                                                 
